# Supplementary material for: Integrin alpha9 emerges as a key therapeutic target to reduce metastasis in rhabdomyosarcoma and neuroblastoma
Source: Cell Mol Life Sci. 2022 Oct 11;79(11):546. doi: 10.1007/s00018-022-04557-y (PMC9553833; doi:10.1007/s00018-022-04557-y)
Supplement: Supplementary file 11 — File containing the 3D structure of RA08 and ITGA9 predicted interaction from LZerD protein docking suite platform (PBD 655 KB) [file 18_2022_4557_MOESM11_ESM.pdb]

ATOM      1  N   MET A   1     -41.159  60.716  41.752  1.00 42.70           N  
ATOM      2  CA  MET A   1     -41.767  59.886  40.691  1.00 42.70           C  
ATOM      3  C   MET A   1     -40.736  59.767  39.573  1.00 42.70           C  
ATOM      4  CB  MET A   1     -43.047  60.558  40.144  1.00 42.70           C  
ATOM      5  O   MET A   1     -40.540  60.733  38.864  1.00 42.70           O  
ATOM      6  CG  MET A   1     -44.161  60.806  41.168  1.00 42.70           C  
ATOM      7  SD  MET A   1     -45.583  61.625  40.403  1.00 42.70           S  
ATOM      8  CE  MET A   1     -46.547  62.121  41.856  1.00 42.70           C  
ATOM      9  N   GLY A   2     -39.922  58.730  39.421  1.00 39.24           N  
ATOM     10  CA  GLY A   2     -39.878  57.413  40.047  1.00 39.24           C  
ATOM     11  C   GLY A   2     -39.506  56.384  38.978  1.00 39.24           C  
ATOM     12  O   GLY A   2     -40.337  55.554  38.649  1.00 39.24           O  
ATOM     13  N   GLY A   3     -38.307  56.489  38.395  1.00 38.62           N  
ATOM     14  CA  GLY A   3     -37.799  55.516  37.426  1.00 38.62           C  
ATOM     15  C   GLY A   3     -36.308  55.241  37.630  1.00 38.62           C  
ATOM     16  O   GLY A   3     -35.482  56.030  37.181  1.00 38.62           O  
ATOM     17  N   PRO A   4     -35.952  54.157  38.331  1.00 48.73           N  
ATOM     18  CA  PRO A   4     -34.629  53.539  38.260  1.00 48.73           C  
ATOM     19  C   PRO A   4     -34.783  52.060  37.837  1.00 48.73           C  
ATOM     20  CB  PRO A   4     -34.118  53.709  39.693  1.00 48.73           C  
ATOM     21  O   PRO A   4     -35.865  51.496  37.927  1.00 48.73           O  
ATOM     22  CG  PRO A   4     -35.372  53.525  40.556  1.00 48.73           C  
ATOM     23  CD  PRO A   4     -36.550  53.812  39.619  1.00 48.73           C  
ATOM     24  N   ALA A   5     -33.796  51.292  37.407  1.00 39.44           N  
ATOM     25  CA  ALA A   5     -32.418  51.476  36.994  1.00 39.44           C  
ATOM     26  C   ALA A   5     -32.045  50.136  36.324  1.00 39.44           C  
ATOM     27  CB  ALA A   5     -31.526  51.723  38.219  1.00 39.44           C  
ATOM     28  O   ALA A   5     -32.436  49.077  36.813  1.00 39.44           O  
ATOM     29  N   ALA A   6     -31.298  50.162  35.223  1.00 39.21           N  
ATOM     30  CA  ALA A   6     -30.686  48.962  34.658  1.00 39.21           C  
ATOM     31  C   ALA A   6     -29.429  48.593  35.467  1.00 39.21           C  
ATOM     32  CB  ALA A   6     -30.324  49.246  33.193  1.00 39.21           C  
ATOM     33  O   ALA A   6     -28.575  49.466  35.653  1.00 39.21           O  
ATOM     34  N   PRO A   7     -29.238  47.331  35.888  1.00 44.54           N  
ATOM     35  CA  PRO A   7     -27.940  46.860  36.322  1.00 44.54           C  
ATOM     36  C   PRO A   7     -27.246  46.077  35.204  1.00 44.54           C  
ATOM     37  CB  PRO A   7     -28.196  46.038  37.578  1.00 44.54           C  
ATOM     38  O   PRO A   7     -27.744  45.090  34.668  1.00 44.54           O  
ATOM     39  CG  PRO A   7     -29.631  45.531  37.407  1.00 44.54           C  
ATOM     40  CD  PRO A   7     -30.238  46.337  36.249  1.00 44.54           C  
ATOM     41  N   ARG A   8     -26.037  46.550  34.902  1.00 36.20           N  
ATOM     42  CA  ARG A   8     -24.935  45.807  34.290  1.00 36.20           C  
ATOM     43  C   ARG A   8     -24.700  44.497  35.055  1.00 36.20           C  
ATOM     44  CB  ARG A   8     -23.670  46.677  34.430  1.00 36.20           C  
ATOM     45  O   ARG A   8     -24.612  44.526  36.278  1.00 36.20           O  
ATOM     46  CG  ARG A   8     -23.672  47.972  33.602  1.00 36.20           C  
ATOM     47  CD  ARG A   8     -22.513  48.875  34.051  1.00 36.20           C  
ATOM     48  NE  ARG A   8     -22.258  49.966  33.089  1.00 36.20           N  
ATOM     49  NH1 ARG A   8     -20.942  51.286  34.438  1.00 36.20           N  
ATOM     50  NH2 ARG A   8     -21.273  51.868  32.313  1.00 36.20           N  
ATOM     51  CZ  ARG A   8     -21.497  51.030  33.285  1.00 36.20           C  
ATOM     52  N   GLY A   9     -24.481  43.388  34.350  1.00 32.14           N  
ATOM     53  CA  GLY A   9     -23.973  42.167  34.974  1.00 32.14           C  
ATOM     54  C   GLY A   9     -23.837  40.991  34.011  1.00 32.14           C  
ATOM     55  O   GLY A   9     -24.799  40.613  33.361  1.00 32.14           O  
ATOM     56  N   ALA A  10     -22.640  40.400  33.992  1.00 37.14           N  
ATOM     57  CA  ALA A  10     -22.300  39.078  33.456  1.00 37.14           C  
ATOM     58  C   ALA A  10     -22.088  38.926  31.934  1.00 37.14           C  
ATOM     59  CB  ALA A  10     -23.174  38.002  34.113  1.00 37.14           C  
ATOM     60  O   ALA A  10     -22.617  38.028  31.283  1.00 37.14           O  
ATOM     61  N   GLY A  11     -21.126  39.686  31.400  1.00 31.94           N  
ATOM     62  CA  GLY A  11     -20.155  39.070  30.494  1.00 31.94           C  
ATOM     63  C   GLY A  11     -19.299  38.078  31.289  1.00 31.94           C  
ATOM     64  O   GLY A  11     -18.644  38.504  32.234  1.00 31.94           O  
ATOM     65  N   ARG A  12     -19.383  36.781  30.953  1.00 32.23           N  
ATOM     66  CA  ARG A  12     -18.464  35.651  31.269  1.00 32.23           C  
ATOM     67  C   ARG A  12     -19.242  34.321  31.245  1.00 32.23           C  
ATOM     68  CB  ARG A  12     -17.709  35.802  32.621  1.00 32.23           C  
ATOM     69  O   ARG A  12     -19.345  33.642  32.253  1.00 32.23           O  
ATOM     70  CG  ARG A  12     -16.367  36.548  32.515  1.00 32.23           C  
ATOM     71  CD  ARG A  12     -15.778  36.731  33.918  1.00 32.23           C  
ATOM     72  NE  ARG A  12     -14.504  37.474  33.884  1.00 32.23           N  
ATOM     73  NH1 ARG A  12     -13.735  36.852  35.959  1.00 32.23           N  
ATOM     74  NH2 ARG A  12     -12.513  38.227  34.699  1.00 32.23           N  
ATOM     75  CZ  ARG A  12     -13.595  37.514  34.844  1.00 32.23           C  
ATOM     76  N   LEU A  13     -19.819  33.941  30.103  1.00 30.97           N  
ATOM     77  CA  LEU A  13     -20.353  32.572  29.925  1.00 30.97           C  
ATOM     78  C   LEU A  13     -20.243  32.013  28.496  1.00 30.97           C  
ATOM     79  CB  LEU A  13     -21.778  32.462  30.522  1.00 30.97           C  
ATOM     80  O   LEU A  13     -20.649  30.888  28.245  1.00 30.97           O  
ATOM     81  CG  LEU A  13     -21.811  31.680  31.863  1.00 30.97           C  
ATOM     82  CD1 LEU A  13     -22.477  32.500  32.967  1.00 30.97           C  
ATOM     83  CD2 LEU A  13     -22.567  30.360  31.715  1.00 30.97           C  
ATOM     84  N   ARG A  14     -19.603  32.743  27.572  1.00 32.09           N  
ATOM     85  CA  ARG A  14     -19.257  32.248  26.222  1.00 32.09           C  
ATOM     86  C   ARG A  14     -17.772  31.912  26.029  1.00 32.09           C  
ATOM     87  CB  ARG A  14     -19.825  33.191  25.143  1.00 32.09           C  
ATOM     88  O   ARG A  14     -17.367  31.589  24.924  1.00 32.09           O  
ATOM     89  CG  ARG A  14     -21.275  32.818  24.797  1.00 32.09           C  
ATOM     90  CD  ARG A  14     -21.789  33.677  23.636  1.00 32.09           C  
ATOM     91  NE  ARG A  14     -23.093  33.198  23.141  1.00 32.09           N  
ATOM     92  NH1 ARG A  14     -23.354  34.730  21.447  1.00 32.09           N  
ATOM     93  NH2 ARG A  14     -24.888  33.139  21.737  1.00 32.09           N  
ATOM     94  CZ  ARG A  14     -23.770  33.691  22.117  1.00 32.09           C  
ATOM     95  N   ALA A  15     -16.978  31.937  27.102  1.00 31.80           N  
ATOM     96  CA  ALA A  15     -15.546  31.615  27.074  1.00 31.80           C  
ATOM     97  C   ALA A  15     -15.176  30.319  27.832  1.00 31.80           C  
ATOM     98  CB  ALA A  15     -14.762  32.840  27.562  1.00 31.80           C  
ATOM     99  O   ALA A  15     -14.000  29.997  27.924  1.00 31.80           O  
ATOM    100  N   LEU A  16     -16.158  29.565  28.356  1.00 30.50           N  
ATOM    101  CA  LEU A  16     -15.923  28.279  29.042  1.00 30.50           C  
ATOM    102  C   LEU A  16     -16.364  27.037  28.241  1.00 30.50           C  
ATOM    103  CB  LEU A  16     -16.527  28.295  30.465  1.00 30.50           C  
ATOM    104  O   LEU A  16     -16.139  25.921  28.687  1.00 30.50           O  
ATOM    105  CG  LEU A  16     -15.452  28.184  31.571  1.00 30.50           C  
ATOM    106  CD1 LEU A  16     -15.099  29.569  32.121  1.00 30.50           C  
ATOM    107  CD2 LEU A  16     -15.940  27.313  32.725  1.00 30.50           C  
ATOM    108  N   LEU A  17     -16.933  27.219  27.045  1.00 31.45           N  
ATOM    109  CA  LEU A  17     -17.291  26.129  26.120  1.00 31.45           C  
ATOM    110  C   LEU A  17     -16.233  25.883  25.026  1.00 31.45           C  
ATOM    111  CB  LEU A  17     -18.714  26.381  25.578  1.00 31.45           C  
ATOM    112  O   LEU A  17     -16.397  24.986  24.211  1.00 31.45           O  
ATOM    113  CG  LEU A  17     -19.784  25.686  26.449  1.00 31.45           C  
ATOM    114  CD1 LEU A  17     -21.049  26.536  26.554  1.00 31.45           C  
ATOM    115  CD2 LEU A  17     -20.158  24.324  25.864  1.00 31.45           C  
ATOM    116  N   LEU A  18     -15.120  26.628  25.047  1.00 30.81           N  
ATOM    117  CA  LEU A  18     -13.957  26.429  24.167  1.00 30.81           C  
ATOM    118  C   LEU A  18     -12.716  25.868  24.893  1.00 30.81           C  
ATOM    119  CB  LEU A  18     -13.665  27.733  23.388  1.00 30.81           C  
ATOM    120  O   LEU A  18     -11.662  25.737  24.284  1.00 30.81           O  
ATOM    121  CG  LEU A  18     -14.254  27.733  21.957  1.00 30.81           C  
ATOM    122  CD1 LEU A  18     -15.345  28.793  21.806  1.00 30.81           C  
ATOM    123  CD2 LEU A  18     -13.161  28.014  20.925  1.00 30.81           C  
ATOM    124  N   ALA A  19     -12.835  25.501  26.175  1.00 28.59           N  
ATOM    125  CA  ALA A  19     -11.726  24.982  26.990  1.00 28.59           C  
ATOM    126  C   ALA A  19     -11.895  23.508  27.425  1.00 28.59           C  
ATOM    127  CB  ALA A  19     -11.495  25.943  28.162  1.00 28.59           C  
ATOM    128  O   ALA A  19     -11.124  23.022  28.245  1.00 28.59           O  
ATOM    129  N   LEU A  20     -12.875  22.786  26.864  1.00 30.30           N  
ATOM    130  CA  LEU A  20     -13.140  21.359  27.137  1.00 30.30           C  
ATOM    131  C   LEU A  20     -13.042  20.461  25.885  1.00 30.30           C  
ATOM    132  CB  LEU A  20     -14.463  21.228  27.927  1.00 30.30           C  
ATOM    133  O   LEU A  20     -13.508  19.330  25.895  1.00 30.30           O  
ATOM    134  CG  LEU A  20     -14.219  21.040  29.438  1.00 30.30           C  
ATOM    135  CD1 LEU A  20     -15.433  21.503  30.241  1.00 30.30           C  
ATOM    136  CD2 LEU A  20     -13.943  19.574  29.782  1.00 30.30           C  
ATOM    137  N   VAL A  21     -12.383  20.949  24.826  1.00 30.47           N  
ATOM    138  CA  VAL A  21     -11.978  20.156  23.639  1.00 30.47           C  
ATOM    139  C   VAL A  21     -10.481  19.784  23.699  1.00 30.47           C  
ATOM    140  CB  VAL A  21     -12.410  20.872  22.333  1.00 30.47           C  
ATOM    141  O   VAL A  21      -9.911  19.214  22.776  1.00 30.47           O  
ATOM    142  CG1 VAL A  21     -12.094  20.106  21.040  1.00 30.47           C  
ATOM    143  CG2 VAL A  21     -13.932  21.098  22.332  1.00 30.47           C  
ATOM    144  N   VAL A  22      -9.807  20.071  24.816  1.00 26.29           N  
ATOM    145  CA  VAL A  22      -8.386  19.753  24.993  1.00 26.29           C  
ATOM    146  C   VAL A  22      -8.245  18.325  25.526  1.00 26.29           C  
ATOM    147  CB  VAL A  22      -7.688  20.800  25.883  1.00 26.29           C  
ATOM    148  O   VAL A  22      -8.753  18.021  26.601  1.00 26.29           O  
ATOM    149  CG1 VAL A  22      -6.183  20.528  25.992  1.00 26.29           C  
ATOM    150  CG2 VAL A  22      -7.862  22.213  25.302  1.00 26.29           C  
ATOM    151  N   ALA A  23      -7.504  17.500  24.778  1.00 27.70           N  
ATOM    152  CA  ALA A  23      -7.109  16.110  25.046  1.00 27.70           C  
ATOM    153  C   ALA A  23      -7.979  14.987  24.442  1.00 27.70           C  
ATOM    154  CB  ALA A  23      -6.686  15.892  26.508  1.00 27.70           C  
ATOM    155  O   ALA A  23      -8.122  13.918  25.027  1.00 27.70           O  
ATOM    156  N   GLY A  24      -8.440  15.156  23.200  1.00 25.29           N  
ATOM    157  CA  GLY A  24      -8.372  14.032  22.262  1.00 25.29           C  
ATOM    158  C   GLY A  24      -6.912  13.880  21.843  1.00 25.29           C  
ATOM    159  O   GLY A  24      -6.456  14.621  20.976  1.00 25.29           O  
ATOM    160  N   ILE A  25      -6.140  13.026  22.524  1.00 26.55           N  
ATOM    161  CA  ILE A  25      -4.764  12.714  22.111  1.00 26.55           C  
ATOM    162  C   ILE A  25      -4.869  12.188  20.672  1.00 26.55           C  
ATOM    163  CB  ILE A  25      -4.108  11.683  23.063  1.00 26.55           C  
ATOM    164  O   ILE A  25      -5.555  11.182  20.476  1.00 26.55           O  
ATOM    165  CG1 ILE A  25      -3.986  12.281  24.485  1.00 26.55           C  
ATOM    166  CG2 ILE A  25      -2.725  11.242  22.543  1.00 26.55           C  
ATOM    167  CD1 ILE A  25      -3.502  11.287  25.549  1.00 26.55           C  
ATOM    168  N   PRO A  26      -4.270  12.854  19.665  1.00 26.47           N  
ATOM    169  CA  PRO A  26      -4.275  12.322  18.312  1.00 26.47           C  
ATOM    170  C   PRO A  26      -3.583  10.969  18.407  1.00 26.47           C  
ATOM    171  CB  PRO A  26      -3.513  13.339  17.456  1.00 26.47           C  
ATOM    172  O   PRO A  26      -2.480  10.912  18.952  1.00 26.47           O  
ATOM    173  CG  PRO A  26      -2.582  14.031  18.453  1.00 26.47           C  
ATOM    174  CD  PRO A  26      -3.348  13.974  19.775  1.00 26.47           C  
ATOM    175  N   ALA A  27      -4.270   9.905  17.981  1.00 32.84           N  
ATOM    176  CA  ALA A  27      -3.759   8.542  17.972  1.00 32.84           C  
ATOM    177  C   ALA A  27      -2.328   8.567  17.419  1.00 32.84           C  
ATOM    178  CB  ALA A  27      -4.712   7.672  17.144  1.00 32.84           C  
ATOM    179  O   ALA A  27      -2.095   8.807  16.234  1.00 32.84           O  
ATOM    180  N   GLY A  28      -1.369   8.492  18.343  1.00 40.62           N  
ATOM    181  CA  GLY A  28       0.040   8.614  18.044  1.00 40.62           C  
ATOM    182  C   GLY A  28       0.451   7.386  17.261  1.00 40.62           C  
ATOM    183  O   GLY A  28       0.074   6.285  17.644  1.00 40.62           O  
ATOM    184  N   ALA A  29       1.185   7.624  16.177  1.00 53.08           N  
ATOM    185  CA  ALA A  29       2.091   6.695  15.520  1.00 53.08           C  
ATOM    186  C   ALA A  29       1.957   5.228  15.966  1.00 53.08           C  
ATOM    187  CB  ALA A  29       3.497   7.235  15.809  1.00 53.08           C  
ATOM    188  O   ALA A  29       2.536   4.869  16.996  1.00 53.08           O  
ATOM    189  N   TYR A  30       1.175   4.422  15.233  1.00 78.83           N  
ATOM    190  CA  TYR A  30       0.794   3.083  15.684  1.00 78.83           C  
ATOM    191  C   TYR A  30       2.012   2.238  16.060  1.00 78.83           C  
ATOM    192  CB  TYR A  30      -0.071   2.368  14.641  1.00 78.83           C  
ATOM    193  O   TYR A  30       2.119   1.833  17.209  1.00 78.83           O  
ATOM    194  CG  TYR A  30      -0.248   0.888  14.933  1.00 78.83           C  
ATOM    195  CD1 TYR A  30      -0.042  -0.055  13.917  1.00 78.83           C  
ATOM    196  CD2 TYR A  30      -0.526   0.436  16.236  1.00 78.83           C  
ATOM    197  CE1 TYR A  30      -0.272  -1.423  14.154  1.00 78.83           C  
ATOM    198  CE2 TYR A  30      -0.610  -0.942  16.502  1.00 78.83           C  
ATOM    199  OH  TYR A  30      -0.861  -3.178  15.719  1.00 78.83           O  
ATOM    200  CZ  TYR A  30      -0.571  -1.877  15.451  1.00 78.83           C  
ATOM    201  N   ASN A  31       2.964   2.041  15.153  1.00 91.48           N  
ATOM    202  CA  ASN A  31       4.153   1.245  15.441  1.00 91.48           C  
ATOM    203  C   ASN A  31       5.437   1.753  14.782  1.00 91.48           C  
ATOM    204  CB  ASN A  31       3.880  -0.231  15.105  1.00 91.48           C  
ATOM    205  O   ASN A  31       6.475   1.198  15.076  1.00 91.48           O  
ATOM    206  CG  ASN A  31       3.611  -0.451  13.631  1.00 91.48           C  
ATOM    207  ND2 ASN A  31       3.849  -1.632  13.141  1.00 91.48           N  
ATOM    208  OD1 ASN A  31       3.185   0.442  12.911  1.00 91.48           O  
ATOM    209  N   LEU A  32       5.460   2.829  13.995  1.00 93.86           N  
ATOM    210  CA  LEU A  32       6.732   3.473  13.615  1.00 93.86           C  
ATOM    211  C   LEU A  32       7.148   4.499  14.675  1.00 93.86           C  
ATOM    212  CB  LEU A  32       6.621   4.083  12.209  1.00 93.86           C  
ATOM    213  O   LEU A  32       6.288   5.185  15.221  1.00 93.86           O  
ATOM    214  CG  LEU A  32       6.469   3.020  11.109  1.00 93.86           C  
ATOM    215  CD1 LEU A  32       6.101   3.685   9.784  1.00 93.86           C  
ATOM    216  CD2 LEU A  32       7.771   2.245  10.914  1.00 93.86           C  
ATOM    217  N   ASP A  33       8.445   4.633  14.977  1.00 93.14           N  
ATOM    218  CA  ASP A  33       8.957   5.648  15.915  1.00 93.14           C  
ATOM    219  C   ASP A  33       9.343   6.960  15.196  1.00 93.14           C  
ATOM    220  CB  ASP A  33      10.135   5.107  16.761  1.00 93.14           C  
ATOM    221  O   ASP A  33      10.458   7.072  14.679  1.00 93.14           O  
ATOM    222  CG  ASP A  33      10.593   6.112  17.840  1.00 93.14           C  
ATOM    223  OD1 ASP A  33       9.856   7.097  18.080  1.00 93.14           O  
ATOM    224  OD2 ASP A  33      11.669   5.919  18.462  1.00 93.14           O  
ATOM    225  N   PRO A  34       8.478   7.997  15.183  1.00 91.04           N  
ATOM    226  CA  PRO A  34       8.828   9.297  14.616  1.00 91.04           C  
ATOM    227  C   PRO A  34       9.721  10.139  15.537  1.00 91.04           C  
ATOM    228  CB  PRO A  34       7.483   9.990  14.382  1.00 91.04           C  
ATOM    229  O   PRO A  34      10.179  11.195  15.109  1.00 91.04           O  
ATOM    230  CG  PRO A  34       6.646   9.481  15.552  1.00 91.04           C  
ATOM    231  CD  PRO A  34       7.094   8.026  15.641  1.00 91.04           C  
ATOM    232  N   GLN A  35       9.934   9.743  16.801  1.00 88.82           N  
ATOM    233  CA  GLN A  35      10.668  10.558  17.777  1.00 88.82           C  
ATOM    234  C   GLN A  35      12.181  10.366  17.678  1.00 88.82           C  
ATOM    235  CB  GLN A  35      10.212  10.241  19.209  1.00 88.82           C  
ATOM    236  O   GLN A  35      12.936  11.290  17.981  1.00 88.82           O  
ATOM    237  CG  GLN A  35       8.718  10.504  19.436  1.00 88.82           C  
ATOM    238  CD  GLN A  35       8.295  10.303  20.889  1.00 88.82           C  
ATOM    239  NE2 GLN A  35       7.056  10.595  21.219  1.00 88.82           N  
ATOM    240  OE1 GLN A  35       9.042   9.904  21.766  1.00 88.82           O  
ATOM    241  N   ARG A  36      12.633   9.179  17.256  1.00 89.37           N  
ATOM    242  CA  ARG A  36      14.060   8.849  17.092  1.00 89.37           C  
ATOM    243  C   ARG A  36      14.378   8.342  15.678  1.00 89.37           C  
ATOM    244  CB  ARG A  36      14.498   7.870  18.189  1.00 89.37           C  
ATOM    245  O   ARG A  36      14.880   7.222  15.534  1.00 89.37           O  
ATOM    246  CG  ARG A  36      14.314   8.447  19.601  1.00 89.37           C  
ATOM    247  CD  ARG A  36      14.729   7.424  20.658  1.00 89.37           C  
ATOM    248  NE  ARG A  36      13.780   6.302  20.703  1.00 89.37           N  
ATOM    249  NH1 ARG A  36      14.793   5.055  22.371  1.00 89.37           N  
ATOM    250  NH2 ARG A  36      12.819   4.465  21.570  1.00 89.37           N  
ATOM    251  CZ  ARG A  36      13.811   5.290  21.544  1.00 89.37           C  
ATOM    252  N   PRO A  37      14.107   9.146  14.633  1.00 92.44           N  
ATOM    253  CA  PRO A  37      14.449   8.786  13.264  1.00 92.44           C  
ATOM    254  C   PRO A  37      15.968   8.745  13.059  1.00 92.44           C  
ATOM    255  CB  PRO A  37      13.827   9.883  12.400  1.00 92.44           C  
ATOM    256  O   PRO A  37      16.717   9.519  13.661  1.00 92.44           O  
ATOM    257  CG  PRO A  37      13.887  11.112  13.304  1.00 92.44           C  
ATOM    258  CD  PRO A  37      13.609  10.518  14.678  1.00 92.44           C  
ATOM    259  N   VAL A  38      16.430   7.903  12.137  1.00 94.24           N  
ATOM    260  CA  VAL A  38      17.805   7.956  11.626  1.00 94.24           C  
ATOM    261  C   VAL A  38      17.814   8.819  10.366  1.00 94.24           C  
ATOM    262  CB  VAL A  38      18.371   6.547  11.381  1.00 94.24           C  
ATOM    263  O   VAL A  38      17.233   8.454   9.348  1.00 94.24           O  
ATOM    264  CG1 VAL A  38      19.803   6.609  10.835  1.00 94.24           C  
ATOM    265  CG2 VAL A  38      18.388   5.712  12.666  1.00 94.24           C  
ATOM    266  N   HIS A  39      18.459   9.983  10.433  1.00 95.14           N  
ATOM    267  CA  HIS A  39      18.538  10.937   9.323  1.00 95.14           C  
ATOM    268  C   HIS A  39      19.881  10.832   8.593  1.00 95.14           C  
ATOM    269  CB  HIS A  39      18.256  12.352   9.850  1.00 95.14           C  
ATOM    270  O   HIS A  39      20.940  10.798   9.223  1.00 95.14           O  
ATOM    271  CG  HIS A  39      18.354  13.440   8.807  1.00 95.14           C  
ATOM    272  CD2 HIS A  39      17.483  13.671   7.779  1.00 95.14           C  
ATOM    273  ND1 HIS A  39      19.394  14.363   8.730  1.00 95.14           N  
ATOM    274  CE1 HIS A  39      19.138  15.123   7.656  1.00 95.14           C  
ATOM    275  NE2 HIS A  39      17.995  14.739   7.070  1.00 95.14           N  
ATOM    276  N   PHE A  40      19.825  10.792   7.263  1.00 96.89           N  
ATOM    277  CA  PHE A  40      20.978  10.844   6.371  1.00 96.89           C  
ATOM    278  C   PHE A  40      20.865  12.065   5.456  1.00 96.89           C  
ATOM    279  CB  PHE A  40      21.072   9.559   5.538  1.00 96.89           C  
ATOM    280  O   PHE A  40      19.824  12.287   4.837  1.00 96.89           O  
ATOM    281  CG  PHE A  40      21.277   8.286   6.337  1.00 96.89           C  
ATOM    282  CD1 PHE A  40      22.524   8.023   6.931  1.00 96.89           C  
ATOM    283  CD2 PHE A  40      20.226   7.363   6.489  1.00 96.89           C  
ATOM    284  CE1 PHE A  40      22.725   6.846   7.675  1.00 96.89           C  
ATOM    285  CE2 PHE A  40      20.427   6.179   7.221  1.00 96.89           C  
ATOM    286  CZ  PHE A  40      21.676   5.919   7.813  1.00 96.89           C  
ATOM    287  N   GLN A  41      21.960  12.814   5.331  1.00 96.43           N  
ATOM    288  CA  GLN A  41      22.059  13.997   4.478  1.00 96.43           C  
ATOM    289  C   GLN A  41      23.028  13.736   3.320  1.00 96.43           C  
ATOM    290  CB  GLN A  41      22.504  15.192   5.337  1.00 96.43           C  
ATOM    291  O   GLN A  41      24.147  13.256   3.528  1.00 96.43           O  
ATOM    292  CG  GLN A  41      22.477  16.532   4.581  1.00 96.43           C  
ATOM    293  CD  GLN A  41      21.067  17.000   4.237  1.00 96.43           C  
ATOM    294  NE2 GLN A  41      20.845  17.525   3.055  1.00 96.43           N  
ATOM    295  OE1 GLN A  41      20.160  16.924   5.047  1.00 96.43           O  
ATOM    296  N   GLY A  42      22.607  14.076   2.105  1.00 96.00           N  
ATOM    297  CA  GLY A  42      23.432  14.023   0.905  1.00 96.00           C  
ATOM    298  C   GLY A  42      24.087  15.355   0.536  1.00 96.00           C  
ATOM    299  O   GLY A  42      23.926  16.358   1.237  1.00 96.00           O  
ATOM    300  N   PRO A  43      24.834  15.384  -0.583  1.00 96.27           N  
ATOM    301  CA  PRO A  43      25.351  16.623  -1.156  1.00 96.27           C  
ATOM    302  C   PRO A  43      24.216  17.585  -1.533  1.00 96.27           C  
ATOM    303  CB  PRO A  43      26.165  16.207  -2.389  1.00 96.27           C  
ATOM    304  O   PRO A  43      23.160  17.143  -1.982  1.00 96.27           O  
ATOM    305  CG  PRO A  43      26.437  14.717  -2.178  1.00 96.27           C  
ATOM    306  CD  PRO A  43      25.212  14.245  -1.403  1.00 96.27           C  
ATOM    307  N   ALA A  44      24.448  18.889  -1.392  1.00 96.01           N  
ATOM    308  CA  ALA A  44      23.463  19.908  -1.751  1.00 96.01           C  
ATOM    309  C   ALA A  44      23.120  19.876  -3.251  1.00 96.01           C  
ATOM    310  CB  ALA A  44      23.999  21.281  -1.329  1.00 96.01           C  
ATOM    311  O   ALA A  44      24.003  19.656  -4.084  1.00 96.01           O  
ATOM    312  N   ASP A  45      21.846  20.111  -3.575  1.00 95.54           N  
ATOM    313  CA  ASP A  45      21.289  20.185  -4.935  1.00 95.54           C  
ATOM    314  C   ASP A  45      21.438  18.893  -5.762  1.00 95.54           C  
ATOM    315  CB  ASP A  45      21.812  21.429  -5.677  1.00 95.54           C  
ATOM    316  O   ASP A  45      21.268  18.890  -6.989  1.00 95.54           O  
ATOM    317  CG  ASP A  45      21.407  22.741  -5.005  1.00 95.54           C  
ATOM    318  OD1 ASP A  45      20.189  22.909  -4.772  1.00 95.54           O  
ATOM    319  OD2 ASP A  45      22.296  23.605  -4.826  1.00 95.54           O  
ATOM    320  N   SER A  46      21.724  17.774  -5.093  1.00 97.40           N  
ATOM    321  CA  SER A  46      21.970  16.478  -5.728  1.00 97.40           C  
ATOM    322  C   SER A  46      20.703  15.646  -5.931  1.00 97.40           C  
ATOM    323  CB  SER A  46      23.014  15.702  -4.933  1.00 97.40           C  
ATOM    324  O   SER A  46      20.733  14.644  -6.655  1.00 97.40           O  
ATOM    325  OG  SER A  46      22.515  15.235  -3.700  1.00 97.40           O  
ATOM    326  N   PHE A  47      19.593  16.079  -5.325  1.00 98.03           N  
ATOM    327  CA  PHE A  47      18.346  15.327  -5.196  1.00 98.03           C  
ATOM    328  C   PHE A  47      18.559  14.012  -4.441  1.00 98.03           C  
ATOM    329  CB  PHE A  47      17.632  15.177  -6.552  1.00 98.03           C  
ATOM    330  O   PHE A  47      17.977  12.980  -4.777  1.00 98.03           O  
ATOM    331  CG  PHE A  47      17.021  16.417  -7.173  1.00 98.03           C  
ATOM    332  CD1 PHE A  47      17.129  17.697  -6.586  1.00 98.03           C  
ATOM    333  CD2 PHE A  47      16.237  16.250  -8.330  1.00 98.03           C  
ATOM    334  CE1 PHE A  47      16.449  18.790  -7.148  1.00 98.03           C  
ATOM    335  CE2 PHE A  47      15.556  17.344  -8.890  1.00 98.03           C  
ATOM    336  CZ  PHE A  47      15.659  18.614  -8.296  1.00 98.03           C  
ATOM    337  N   PHE A  48      19.418  14.033  -3.423  1.00 98.55           N  
ATOM    338  CA  PHE A  48      19.637  12.872  -2.570  1.00 98.55           C  
ATOM    339  C   PHE A  48      18.337  12.488  -1.856  1.00 98.55           C  
ATOM    340  CB  PHE A  48      20.761  13.183  -1.586  1.00 98.55           C  
ATOM    341  O   PHE A  48      17.748  13.300  -1.150  1.00 98.55           O  
ATOM    342  CG  PHE A  48      21.116  12.048  -0.655  1.00 98.55           C  
ATOM    343  CD1 PHE A  48      20.402  11.866   0.543  1.00 98.55           C  
ATOM    344  CD2 PHE A  48      22.227  11.234  -0.943  1.00 98.55           C  
ATOM    345  CE1 PHE A  48      20.793  10.871   1.453  1.00 98.55           C  
ATOM    346  CE2 PHE A  48      22.622  10.245  -0.027  1.00 98.55           C  
ATOM    347  CZ  PHE A  48      21.901  10.058   1.164  1.00 98.55           C  
ATOM    348  N   GLY A  49      17.879  11.251  -2.049  1.00 98.07           N  
ATOM    349  CA  GLY A  49      16.577  10.786  -1.558  1.00 98.07           C  
ATOM    350  C   GLY A  49      15.485  10.788  -2.627  1.00 98.07           C  
ATOM    351  O   GLY A  49      14.317  10.589  -2.304  1.00 98.07           O  
ATOM    352  N   TYR A  50      15.838  10.996  -3.900  1.00 98.51           N  
ATOM    353  CA  TYR A  50      14.889  10.861  -5.008  1.00 98.51           C  
ATOM    354  C   TYR A  50      14.353   9.430  -5.120  1.00 98.51           C  
ATOM    355  CB  TYR A  50      15.568  11.283  -6.310  1.00 98.51           C  
ATOM    356  O   TYR A  50      13.153   9.233  -5.270  1.00 98.51           O  
ATOM    357  CG  TYR A  50      14.607  11.378  -7.471  1.00 98.51           C  
ATOM    358  CD1 TYR A  50      14.333  10.244  -8.259  1.00 98.51           C  
ATOM    359  CD2 TYR A  50      13.944  12.595  -7.723  1.00 98.51           C  
ATOM    360  CE1 TYR A  50      13.393  10.328  -9.300  1.00 98.51           C  
ATOM    361  CE2 TYR A  50      13.006  12.681  -8.768  1.00 98.51           C  
ATOM    362  OH  TYR A  50      11.830  11.619 -10.571  1.00 98.51           O  
ATOM    363  CZ  TYR A  50      12.732  11.545  -9.560  1.00 98.51           C  
ATOM    364  N   ALA A  51      15.241   8.445  -4.975  1.00 98.47           N  
ATOM    365  CA  ALA A  51      14.900   7.039  -4.805  1.00 98.47           C  
ATOM    366  C   ALA A  51      15.610   6.499  -3.559  1.00 98.47           C  
ATOM    367  CB  ALA A  51      15.280   6.263  -6.072  1.00 98.47           C  
ATOM    368  O   ALA A  51      16.786   6.800  -3.336  1.00 98.47           O  
ATOM    369  N   VAL A  52      14.917   5.686  -2.767  1.00 98.40           N  
ATOM    370  CA  VAL A  52      15.464   5.034  -1.572  1.00 98.40           C  
ATOM    371  C   VAL A  52      15.212   3.538  -1.646  1.00 98.40           C  
ATOM    372  CB  VAL A  52      14.910   5.626  -0.262  1.00 98.40           C  
ATOM    373  O   VAL A  52      14.218   3.103  -2.224  1.00 98.40           O  
ATOM    374  CG1 VAL A  52      15.305   7.100  -0.125  1.00 98.40           C  
ATOM    375  CG2 VAL A  52      13.390   5.491  -0.118  1.00 98.40           C  
ATOM    376  N   LEU A  53      16.132   2.751  -1.100  1.00 97.68           N  
ATOM    377  CA  LEU A  53      16.022   1.301  -1.094  1.00 97.68           C  
ATOM    378  C   LEU A  53      16.745   0.718   0.116  1.00 97.68           C  
ATOM    379  CB  LEU A  53      16.596   0.775  -2.418  1.00 97.68           C  
ATOM    380  O   LEU A  53      17.939   0.952   0.312  1.00 97.68           O  
ATOM    381  CG  LEU A  53      16.490  -0.745  -2.607  1.00 97.68           C  
ATOM    382  CD1 LEU A  53      15.029  -1.169  -2.780  1.00 97.68           C  
ATOM    383  CD2 LEU A  53      17.286  -1.105  -3.865  1.00 97.68           C  
ATOM    384  N   GLU A  54      16.035  -0.078   0.898  1.00 96.66           N  
ATOM    385  CA  GLU A  54      16.618  -0.859   1.983  1.00 96.66           C  
ATOM    386  C   GLU A  54      17.318  -2.095   1.422  1.00 96.66           C  
ATOM    387  CB  GLU A  54      15.543  -1.241   2.996  1.00 96.66           C  
ATOM    388  O   GLU A  54      16.812  -2.788   0.534  1.00 96.66           O  
ATOM    389  CG  GLU A  54      15.061   0.013   3.731  1.00 96.66           C  
ATOM    390  CD  GLU A  54      13.894  -0.249   4.678  1.00 96.66           C  
ATOM    391  OE1 GLU A  54      13.530   0.756   5.331  1.00 96.66           O  
ATOM    392  OE2 GLU A  54      13.381  -1.390   4.667  1.00 96.66           O  
ATOM    393  N   HIS A  55      18.516  -2.371   1.929  1.00 95.58           N  
ATOM    394  CA  HIS A  55      19.348  -3.470   1.469  1.00 95.58           C  
ATOM    395  C   HIS A  55      20.000  -4.210   2.632  1.00 95.58           C  
ATOM    396  CB  HIS A  55      20.376  -2.945   0.460  1.00 95.58           C  
ATOM    397  O   HIS A  55      20.465  -3.616   3.607  1.00 95.58           O  
ATOM    398  CG  HIS A  55      21.213  -4.053  -0.116  1.00 95.58           C  
ATOM    399  CD2 HIS A  55      22.536  -4.273   0.131  1.00 95.58           C  
ATOM    400  ND1 HIS A  55      20.703  -5.116  -0.859  1.00 95.58           N  
ATOM    401  CE1 HIS A  55      21.732  -5.953  -1.043  1.00 95.58           C  
ATOM    402  NE2 HIS A  55      22.848  -5.464  -0.482  1.00 95.58           N  
ATOM    403  N   PHE A  56      20.090  -5.528   2.488  1.00 92.67           N  
ATOM    404  CA  PHE A  56      20.733  -6.415   3.441  1.00 92.67           C  
ATOM    405  C   PHE A  56      21.684  -7.355   2.723  1.00 92.67           C  
ATOM    406  CB  PHE A  56      19.678  -7.217   4.189  1.00 92.67           C  
ATOM    407  O   PHE A  56      21.353  -7.899   1.673  1.00 92.67           O  
ATOM    408  CG  PHE A  56      20.263  -8.222   5.163  1.00 92.67           C  
ATOM    409  CD1 PHE A  56      19.925  -9.585   5.070  1.00 92.67           C  
ATOM    410  CD2 PHE A  56      21.052  -7.773   6.237  1.00 92.67           C  
ATOM    411  CE1 PHE A  56      20.324 -10.479   6.079  1.00 92.67           C  
ATOM    412  CE2 PHE A  56      21.379  -8.647   7.281  1.00 92.67           C  
ATOM    413  CZ  PHE A  56      21.025 -10.005   7.202  1.00 92.67           C  
ATOM    414  N   HIS A  57      22.866  -7.531   3.299  1.00 92.07           N  
ATOM    415  CA  HIS A  57      23.827  -8.533   2.867  1.00 92.07           C  
ATOM    416  C   HIS A  57      24.810  -8.815   4.003  1.00 92.07           C  
ATOM    417  CB  HIS A  57      24.567  -8.017   1.629  1.00 92.07           C  
ATOM    418  O   HIS A  57      25.287  -7.872   4.638  1.00 92.07           O  
ATOM    419  CG  HIS A  57      25.656  -8.944   1.172  1.00 92.07           C  
ATOM    420  CD2 HIS A  57      26.998  -8.691   1.192  1.00 92.07           C  
ATOM    421  ND1 HIS A  57      25.492 -10.231   0.720  1.00 92.07           N  
ATOM    422  CE1 HIS A  57      26.706 -10.732   0.460  1.00 92.07           C  
ATOM    423  NE2 HIS A  57      27.660  -9.813   0.686  1.00 92.07           N  
ATOM    424  N   ASP A  58      25.118 -10.093   4.235  1.00 89.04           N  
ATOM    425  CA  ASP A  58      26.133 -10.550   5.199  1.00 89.04           C  
ATOM    426  C   ASP A  58      26.006  -9.871   6.579  1.00 89.04           C  
ATOM    427  CB  ASP A  58      27.529 -10.440   4.567  1.00 89.04           C  
ATOM    428  O   ASP A  58      26.892  -9.165   7.065  1.00 89.04           O  
ATOM    429  CG  ASP A  58      28.599 -11.207   5.352  1.00 89.04           C  
ATOM    430  OD1 ASP A  58      28.234 -12.206   6.013  1.00 89.04           O  
ATOM    431  OD2 ASP A  58      29.785 -10.821   5.230  1.00 89.04           O  
ATOM    432  N   ASN A  59      24.809  -9.986   7.163  1.00 86.43           N  
ATOM    433  CA  ASN A  59      24.425  -9.381   8.440  1.00 86.43           C  
ATOM    434  C   ASN A  59      24.594  -7.845   8.530  1.00 86.43           C  
ATOM    435  CB  ASN A  59      25.065 -10.152   9.605  1.00 86.43           C  
ATOM    436  O   ASN A  59      24.606  -7.273   9.619  1.00 86.43           O  
ATOM    437  CG  ASN A  59      24.212 -10.083  10.860  1.00 86.43           C  
ATOM    438  ND2 ASN A  59      24.819 -10.110  12.022  1.00 86.43           N  
ATOM    439  OD1 ASN A  59      22.994 -10.050  10.818  1.00 86.43           O  
ATOM    440  N   THR A  60      24.733  -7.155   7.392  1.00 92.39           N  
ATOM    441  CA  THR A  60      24.896  -5.700   7.330  1.00 92.39           C  
ATOM    442  C   THR A  60      23.712  -5.040   6.629  1.00 92.39           C  
ATOM    443  CB  THR A  60      26.214  -5.303   6.652  1.00 92.39           C  
ATOM    444  O   THR A  60      23.371  -5.381   5.496  1.00 92.39           O  
ATOM    445  CG2 THR A  60      26.481  -3.810   6.851  1.00 92.39           C  
ATOM    446  OG1 THR A  60      27.321  -5.939   7.250  1.00 92.39           O  
ATOM    447  N   ARG A  61      23.119  -4.051   7.304  1.00 93.14           N  
ATOM    448  CA  ARG A  61      21.977  -3.256   6.837  1.00 93.14           C  
ATOM    449  C   ARG A  61      22.445  -1.939   6.214  1.00 93.14           C  
ATOM    450  CB  ARG A  61      21.006  -3.006   8.008  1.00 93.14           C  
ATOM    451  O   ARG A  61      23.232  -1.196   6.818  1.00 93.14           O  
ATOM    452  CG  ARG A  61      20.516  -4.271   8.728  1.00 93.14           C  
ATOM    453  CD  ARG A  61      19.544  -5.128   7.915  1.00 93.14           C  
ATOM    454  NE  ARG A  61      19.278  -6.366   8.667  1.00 93.14           N  
ATOM    455  NH1 ARG A  61      18.197  -7.549   7.049  1.00 93.14           N  
ATOM    456  NH2 ARG A  61      18.513  -8.477   9.035  1.00 93.14           N  
ATOM    457  CZ  ARG A  61      18.676  -7.457   8.246  1.00 93.14           C  
ATOM    458  N   TRP A  62      21.967  -1.660   5.007  1.00 95.58           N  
ATOM    459  CA  TRP A  62      22.318  -0.487   4.211  1.00 95.58           C  
ATOM    460  C   TRP A  62      21.068   0.212   3.696  1.00 95.58           C  
ATOM    461  CB  TRP A  62      23.184  -0.896   3.013  1.00 95.58           C  
ATOM    462  O   TRP A  62      20.194  -0.426   3.122  1.00 95.58           O  
ATOM    463  CG  TRP A  62      24.494  -1.531   3.342  1.00 95.58           C  
ATOM    464  CD1 TRP A  62      24.723  -2.860   3.426  1.00 95.58           C  
ATOM    465  CD2 TRP A  62      25.755  -0.882   3.668  1.00 95.58           C  
ATOM    466  CE2 TRP A  62      26.722  -1.892   3.948  1.00 95.58           C  
ATOM    467  CE3 TRP A  62      26.176   0.461   3.764  1.00 95.58           C  
ATOM    468  NE1 TRP A  62      26.047  -3.080   3.747  1.00 95.58           N  
ATOM    469  CH2 TRP A  62      28.418  -0.233   4.438  1.00 95.58           C  
ATOM    470  CZ2 TRP A  62      28.033  -1.582   4.340  1.00 95.58           C  
ATOM    471  CZ3 TRP A  62      27.496   0.784   4.130  1.00 95.58           C  
ATOM    472  N   VAL A  63      21.043   1.534   3.804  1.00 97.52           N  
ATOM    473  CA  VAL A  63      20.128   2.364   3.022  1.00 97.52           C  
ATOM    474  C   VAL A  63      20.858   2.786   1.751  1.00 97.52           C  
ATOM    475  CB  VAL A  63      19.615   3.554   3.846  1.00 97.52           C  
ATOM    476  O   VAL A  63      21.931   3.396   1.814  1.00 97.52           O  
ATOM    477  CG1 VAL A  63      18.731   4.457   2.988  1.00 97.52           C  
ATOM    478  CG2 VAL A  63      18.798   3.075   5.052  1.00 97.52           C  
ATOM    479  N   LEU A  64      20.313   2.423   0.594  1.00 98.08           N  
ATOM    480  CA  LEU A  64      20.790   2.868  -0.709  1.00 98.08           C  
ATOM    481  C   LEU A  64      19.973   4.071  -1.160  1.00 98.08           C  
ATOM    482  CB  LEU A  64      20.735   1.735  -1.742  1.00 98.08           C  
ATOM    483  O   LEU A  64      18.747   4.067  -1.065  1.00 98.08           O  
ATOM    484  CG  LEU A  64      21.503   0.467  -1.343  1.00 98.08           C  
ATOM    485  CD1 LEU A  64      21.444  -0.536  -2.490  1.00 98.08           C  
ATOM    486  CD2 LEU A  64      22.975   0.745  -1.035  1.00 98.08           C  
ATOM    487  N   VAL A  65      20.659   5.098  -1.651  1.00 98.66           N  
ATOM    488  CA  VAL A  65      20.035   6.380  -1.976  1.00 98.66           C  
ATOM    489  C   VAL A  65      20.437   6.828  -3.368  1.00 98.66           C  
ATOM    490  CB  VAL A  65      20.374   7.459  -0.934  1.00 98.66           C  
ATOM    491  O   VAL A  65      21.621   6.981  -3.664  1.00 98.66           O  
ATOM    492  CG1 VAL A  65      19.527   8.695  -1.231  1.00 98.66           C  
ATOM    493  CG2 VAL A  65      20.093   6.987   0.497  1.00 98.66           C  
ATOM    494  N   GLY A  66      19.443   7.055  -4.217  1.00 98.51           N  
ATOM    495  CA  GLY A  66      19.599   7.688  -5.514  1.00 98.51           C  
ATOM    496  C   GLY A  66      19.668   9.206  -5.379  1.00 98.51           C  
ATOM    497  O   GLY A  66      18.844   9.816  -4.694  1.00 98.51           O  
ATOM    498  N   ALA A  67      20.651   9.807  -6.046  1.00 98.54           N  
ATOM    499  CA  ALA A  67      20.847  11.249  -6.138  1.00 98.54           C  
ATOM    500  C   ALA A  67      21.072  11.626  -7.616  1.00 98.54           C  
ATOM    501  CB  ALA A  67      22.013  11.628  -5.224  1.00 98.54           C  
ATOM    502  O   ALA A  67      22.219  11.752  -8.057  1.00 98.54           O  
ATOM    503  N   PRO A  68      19.997  11.753  -8.419  1.00 98.03           N  
ATOM    504  CA  PRO A  68      20.075  11.856  -9.880  1.00 98.03           C  
ATOM    505  C   PRO A  68      20.824  13.080 -10.411  1.00 98.03           C  
ATOM    506  CB  PRO A  68      18.625  11.874 -10.370  1.00 98.03           C  
ATOM    507  O   PRO A  68      21.205  13.094 -11.577  1.00 98.03           O  
ATOM    508  CG  PRO A  68      17.847  11.194  -9.252  1.00 98.03           C  
ATOM    509  CD  PRO A  68      18.613  11.595  -8.002  1.00 98.03           C  
ATOM    510  N   LYS A  69      21.029  14.110  -9.584  1.00 97.43           N  
ATOM    511  CA  LYS A  69      21.746  15.338  -9.955  1.00 97.43           C  
ATOM    512  C   LYS A  69      23.115  15.466  -9.288  1.00 97.43           C  
ATOM    513  CB  LYS A  69      20.862  16.555  -9.664  1.00 97.43           C  
ATOM    514  O   LYS A  69      23.771  16.488  -9.453  1.00 97.43           O  
ATOM    515  CG  LYS A  69      19.613  16.598 -10.559  1.00 97.43           C  
ATOM    516  CD  LYS A  69      18.826  17.889 -10.314  1.00 97.43           C  
ATOM    517  CE  LYS A  69      19.566  19.114 -10.867  1.00 97.43           C  
ATOM    518  NZ  LYS A  69      19.118  20.346 -10.180  1.00 97.43           N  
ATOM    519  N   ALA A  70      23.552  14.454  -8.540  1.00 96.90           N  
ATOM    520  CA  ALA A  70      24.862  14.462  -7.907  1.00 96.90           C  
ATOM    521  C   ALA A  70      25.995  14.532  -8.939  1.00 96.90           C  
ATOM    522  CB  ALA A  70      25.018  13.207  -7.040  1.00 96.90           C  
ATOM    523  O   ALA A  70      25.981  13.835  -9.959  1.00 96.90           O  
ATOM    524  N   ASP A  71      27.030  15.302  -8.615  1.00 94.76           N  
ATOM    525  CA  ASP A  71      28.337  15.116  -9.229  1.00 94.76           C  
ATOM    526  C   ASP A  71      28.991  13.845  -8.666  1.00 94.76           C  
ATOM    527  CB  ASP A  71      29.212  16.359  -9.036  1.00 94.76           C  
ATOM    528  O   ASP A  71      28.895  13.544  -7.474  1.00 94.76           O  
ATOM    529  CG  ASP A  71      28.705  17.576  -9.824  1.00 94.76           C  
ATOM    530  OD1 ASP A  71      28.154  17.387 -10.940  1.00 94.76           O  
ATOM    531  OD2 ASP A  71      28.918  18.697  -9.318  1.00 94.76           O  
ATOM    532  N   SER A  72      29.653  13.078  -9.534  1.00 93.47           N  
ATOM    533  CA  SER A  72      30.252  11.787  -9.179  1.00 93.47           C  
ATOM    534  C   SER A  72      31.762  11.906  -8.999  1.00 93.47           C  
ATOM    535  CB  SER A  72      29.919  10.745 -10.250  1.00 93.47           C  
ATOM    536  O   SER A  72      32.474  12.343  -9.908  1.00 93.47           O  
ATOM    537  OG  SER A  72      30.667   9.557 -10.050  1.00 93.47           O  
ATOM    538  N   LYS A  73      32.296  11.405  -7.876  1.00 92.17           N  
ATOM    539  CA  LYS A  73      33.755  11.343  -7.661  1.00 92.17           C  
ATOM    540  C   LYS A  73      34.439  10.326  -8.587  1.00 92.17           C  
ATOM    541  CB  LYS A  73      34.046  11.083  -6.173  1.00 92.17           C  
ATOM    542  O   LYS A  73      35.643  10.419  -8.832  1.00 92.17           O  
ATOM    543  CG  LYS A  73      33.947   9.596  -5.807  1.00 92.17           C  
ATOM    544  CD  LYS A  73      33.777   9.364  -4.304  1.00 92.17           C  
ATOM    545  CE  LYS A  73      33.533   7.865  -4.163  1.00 92.17           C  
ATOM    546  NZ  LYS A  73      33.199   7.427  -2.794  1.00 92.17           N  
ATOM    547  N   TYR A  74      33.684   9.348  -9.093  1.00 91.17           N  
ATOM    548  CA  TYR A  74      34.172   8.324 -10.021  1.00 91.17           C  
ATOM    549  C   TYR A  74      34.152   8.792 -11.484  1.00 91.17           C  
ATOM    550  CB  TYR A  74      33.378   7.024  -9.821  1.00 91.17           C  
ATOM    551  O   TYR A  74      34.933   8.283 -12.290  1.00 91.17           O  
ATOM    552  CG  TYR A  74      33.547   6.408  -8.443  1.00 91.17           C  
ATOM    553  CD1 TYR A  74      34.786   5.851  -8.069  1.00 91.17           C  
ATOM    554  CD2 TYR A  74      32.467   6.370  -7.543  1.00 91.17           C  
ATOM    555  CE1 TYR A  74      34.956   5.284  -6.791  1.00 91.17           C  
ATOM    556  CE2 TYR A  74      32.627   5.790  -6.272  1.00 91.17           C  
ATOM    557  OH  TYR A  74      34.044   4.737  -4.642  1.00 91.17           O  
ATOM    558  CZ  TYR A  74      33.874   5.260  -5.887  1.00 91.17           C  
ATOM    559  N   SER A  75      33.333   9.798 -11.818  1.00 89.18           N  
ATOM    560  CA  SER A  75      33.214  10.382 -13.164  1.00 89.18           C  
ATOM    561  C   SER A  75      33.403  11.912 -13.166  1.00 89.18           C  
ATOM    562  CB  SER A  75      31.873   9.979 -13.795  1.00 89.18           C  
ATOM    563  O   SER A  75      32.514  12.632 -13.609  1.00 89.18           O  
ATOM    564  OG  SER A  75      31.803   8.572 -13.942  1.00 89.18           O  
ATOM    565  N   PRO A  76      34.571  12.440 -12.744  1.00 88.49           N  
ATOM    566  CA  PRO A  76      34.780  13.882 -12.550  1.00 88.49           C  
ATOM    567  C   PRO A  76      34.778  14.719 -13.843  1.00 88.49           C  
ATOM    568  CB  PRO A  76      36.135  13.986 -11.840  1.00 88.49           C  
ATOM    569  O   PRO A  76      34.808  15.942 -13.772  1.00 88.49           O  
ATOM    570  CG  PRO A  76      36.887  12.753 -12.339  1.00 88.49           C  
ATOM    571  CD  PRO A  76      35.779  11.705 -12.400  1.00 88.49           C  
ATOM    572  N   SER A  77      34.808  14.085 -15.021  1.00 88.17           N  
ATOM    573  CA  SER A  77      34.749  14.781 -16.318  1.00 88.17           C  
ATOM    574  C   SER A  77      33.326  14.915 -16.878  1.00 88.17           C  
ATOM    575  CB  SER A  77      35.654  14.087 -17.338  1.00 88.17           C  
ATOM    576  O   SER A  77      33.147  15.529 -17.928  1.00 88.17           O  
ATOM    577  OG  SER A  77      35.006  12.964 -17.896  1.00 88.17           O  
ATOM    578  N   VAL A  78      32.341  14.315 -16.205  1.00 90.20           N  
ATOM    579  CA  VAL A  78      30.939  14.253 -16.627  1.00 90.20           C  
ATOM    580  C   VAL A  78      30.131  15.196 -15.748  1.00 90.20           C  
ATOM    581  CB  VAL A  78      30.407  12.813 -16.525  1.00 90.20           C  
ATOM    582  O   VAL A  78      30.307  15.211 -14.530  1.00 90.20           O  
ATOM    583  CG1 VAL A  78      28.978  12.695 -17.045  1.00 90.20           C  
ATOM    584  CG2 VAL A  78      31.260  11.826 -17.341  1.00 90.20           C  
ATOM    585  N   LYS A  79      29.247  15.986 -16.354  1.00 92.55           N  
ATOM    586  CA  LYS A  79      28.449  16.985 -15.641  1.00 92.55           C  
ATOM    587  C   LYS A  79      27.198  16.350 -15.038  1.00 92.55           C  
ATOM    588  CB  LYS A  79      28.109  18.115 -16.612  1.00 92.55           C  
ATOM    589  O   LYS A  79      26.374  15.817 -15.781  1.00 92.55           O  
ATOM    590  CG  LYS A  79      27.400  19.259 -15.884  1.00 92.55           C  
ATOM    591  CD  LYS A  79      26.956  20.315 -16.890  1.00 92.55           C  
ATOM    592  CE  LYS A  79      26.170  21.387 -16.140  1.00 92.55           C  
ATOM    593  NZ  LYS A  79      25.475  22.278 -17.092  1.00 92.55           N  
ATOM    594  N   SER A  80      27.056  16.436 -13.712  1.00 93.70           N  
ATOM    595  CA  SER A  80      25.876  15.987 -12.957  1.00 93.70           C  
ATOM    596  C   SER A  80      25.301  14.638 -13.435  1.00 93.70           C  
ATOM    597  CB  SER A  80      24.823  17.102 -12.921  1.00 93.70           C  
ATOM    598  O   SER A  80      24.107  14.545 -13.730  1.00 93.70           O  
ATOM    599  OG  SER A  80      25.414  18.313 -12.469  1.00 93.70           O  
ATOM    600  N   PRO A  81      26.129  13.576 -13.557  1.00 94.42           N  
ATOM    601  CA  PRO A  81      25.662  12.272 -14.033  1.00 94.42           C  
ATOM    602  C   PRO A  81      24.633  11.626 -13.092  1.00 94.42           C  
ATOM    603  CB  PRO A  81      26.923  11.408 -14.129  1.00 94.42           C  
ATOM    604  O   PRO A  81      23.895  10.724 -13.489  1.00 94.42           O  
ATOM    605  CG  PRO A  81      27.870  12.022 -13.098  1.00 94.42           C  
ATOM    606  CD  PRO A  81      27.535  13.506 -13.177  1.00 94.42           C  
ATOM    607  N   GLY A  82      24.575  12.071 -11.840  1.00 96.26           N  
ATOM    608  CA  GLY A  82      23.876  11.382 -10.773  1.00 96.26           C  
ATOM    609  C   GLY A  82      24.734  10.281 -10.158  1.00 96.26           C  
ATOM    610  O   GLY A  82      25.732   9.824 -10.726  1.00 96.26           O  
ATOM    611  N   ALA A  83      24.347   9.854  -8.963  1.00 96.83           N  
ATOM    612  CA  ALA A  83      25.071   8.856  -8.195  1.00 96.83           C  
ATOM    613  C   ALA A  83      24.124   8.022  -7.328  1.00 96.83           C  
ATOM    614  CB  ALA A  83      26.131   9.570  -7.348  1.00 96.83           C  
ATOM    615  O   ALA A  83      23.010   8.436  -7.003  1.00 96.83           O  
ATOM    616  N   VAL A  84      24.602   6.847  -6.913  1.00 97.80           N  
ATOM    617  CA  VAL A  84      23.955   6.041  -5.873  1.00 97.80           C  
ATOM    618  C   VAL A  84      24.883   5.969  -4.671  1.00 97.80           C  
ATOM    619  CB  VAL A  84      23.537   4.649  -6.372  1.00 97.80           C  
ATOM    620  O   VAL A  84      26.056   5.617  -4.790  1.00 97.80           O  
ATOM    621  CG1 VAL A  84      22.844   3.829  -5.274  1.00 97.80           C  
ATOM    622  CG2 VAL A  84      22.540   4.778  -7.532  1.00 97.80           C  
ATOM    623  N   PHE A  85      24.355   6.306  -3.505  1.00 98.03           N  
ATOM    624  CA  PHE A  85      25.055   6.272  -2.233  1.00 98.03           C  
ATOM    625  C   PHE A  85      24.631   5.048  -1.426  1.00 98.03           C  
ATOM    626  CB  PHE A  85      24.780   7.572  -1.473  1.00 98.03           C  
ATOM    627  O   PHE A  85      23.501   4.583  -1.536  1.00 98.03           O  
ATOM    628  CG  PHE A  85      25.391   8.807  -2.111  1.00 98.03           C  
ATOM    629  CD1 PHE A  85      26.617   9.309  -1.634  1.00 98.03           C  
ATOM    630  CD2 PHE A  85      24.738   9.457  -3.176  1.00 98.03           C  
ATOM    631  CE1 PHE A  85      27.203  10.437  -2.237  1.00 98.03           C  
ATOM    632  CE2 PHE A  85      25.327  10.584  -3.775  1.00 98.03           C  
ATOM    633  CZ  PHE A  85      26.562  11.067  -3.316  1.00 98.03           C  
ATOM    634  N   LYS A  86      25.533   4.549  -0.581  1.00 96.85           N  
ATOM    635  CA  LYS A  86      25.233   3.583   0.478  1.00 96.85           C  
ATOM    636  C   LYS A  86      25.478   4.212   1.846  1.00 96.85           C  
ATOM    637  CB  LYS A  86      26.004   2.268   0.273  1.00 96.85           C  
ATOM    638  O   LYS A  86      26.543   4.788   2.089  1.00 96.85           O  
ATOM    639  CG  LYS A  86      27.531   2.439   0.243  1.00 96.85           C  
ATOM    640  CD  LYS A  86      28.261   1.100   0.331  1.00 96.85           C  
ATOM    641  CE  LYS A  86      29.752   1.327   0.076  1.00 96.85           C  
ATOM    642  NZ  LYS A  86      30.437   0.034  -0.158  1.00 96.85           N  
ATOM    643  N   CYS A  87      24.514   4.065   2.739  1.00 96.83           N  
ATOM    644  CA  CYS A  87      24.552   4.555   4.109  1.00 96.83           C  
ATOM    645  C   CYS A  87      24.429   3.350   5.042  1.00 96.83           C  
ATOM    646  CB  CYS A  87      23.397   5.540   4.305  1.00 96.83           C  
ATOM    647  O   CYS A  87      23.452   2.605   4.969  1.00 96.83           O  
ATOM    648  SG  CYS A  87      23.198   6.817   3.032  1.00 96.83           S  
ATOM    649  N   ARG A  88      25.440   3.103   5.880  1.00 95.04           N  
ATOM    650  CA  ARG A  88      25.382   1.998   6.849  1.00 95.04           C  
ATOM    651  C   ARG A  88      24.478   2.408   8.009  1.00 95.04           C  
ATOM    652  CB  ARG A  88      26.792   1.625   7.333  1.00 95.04           C  
ATOM    653  O   ARG A  88      24.619   3.535   8.485  1.00 95.04           O  
ATOM    654  CG  ARG A  88      26.860   0.155   7.760  1.00 95.04           C  
ATOM    655  CD  ARG A  88      28.278  -0.206   8.216  1.00 95.04           C  
ATOM    656  NE  ARG A  88      28.369  -1.633   8.568  1.00 95.04           N  
ATOM    657  NH1 ARG A  88      30.558  -1.665   9.231  1.00 95.04           N  
ATOM    658  NH2 ARG A  88      29.410  -3.580   9.129  1.00 95.04           N  
ATOM    659  CZ  ARG A  88      29.442  -2.285   8.975  1.00 95.04           C  
ATOM    660  N   VAL A  89      23.591   1.518   8.454  1.00 93.74           N  
ATOM    661  CA  VAL A  89      22.663   1.809   9.566  1.00 93.74           C  
ATOM    662  C   VAL A  89      23.342   1.656  10.928  1.00 93.74           C  
ATOM    663  CB  VAL A  89      21.388   0.953   9.443  1.00 93.74           C  
ATOM    664  O   VAL A  89      23.248   2.550  11.766  1.00 93.74           O  
ATOM    665  CG1 VAL A  89      20.455   1.122  10.641  1.00 93.74           C  
ATOM    666  CG2 VAL A  89      20.635   1.366   8.173  1.00 93.74           C  
ATOM    667  N   HIS A  90      24.097   0.570  11.112  1.00 90.15           N  
ATOM    668  CA  HIS A  90      24.914   0.328  12.304  1.00 90.15           C  
ATOM    669  C   HIS A  90      26.383   0.696  12.071  1.00 90.15           C  
ATOM    670  CB  HIS A  90      24.821  -1.148  12.709  1.00 90.15           C  
ATOM    671  O   HIS A  90      26.880   0.644  10.943  1.00 90.15           O  
ATOM    672  CG  HIS A  90      23.423  -1.634  12.970  1.00 90.15           C  
ATOM    673  CD2 HIS A  90      22.670  -2.404  12.128  1.00 90.15           C  
ATOM    674  ND1 HIS A  90      22.693  -1.464  14.127  1.00 90.15           N  
ATOM    675  CE1 HIS A  90      21.534  -2.132  13.987  1.00 90.15           C  
ATOM    676  NE2 HIS A  90      21.491  -2.722  12.786  1.00 90.15           N  
ATOM    677  N   THR A  91      27.128   0.945  13.146  1.00 88.25           N  
ATOM    678  CA  THR A  91      28.552   1.321  13.159  1.00 88.25           C  
ATOM    679  C   THR A  91      28.850   2.568  12.319  1.00 88.25           C  
ATOM    680  CB  THR A  91      29.482   0.133  12.847  1.00 88.25           C  
ATOM    681  O   THR A  91      29.868   2.638  11.628  1.00 88.25           O  
ATOM    682  CG2 THR A  91      29.286  -1.029  13.821  1.00 88.25           C  
ATOM    683  OG1 THR A  91      29.256  -0.372  11.548  1.00 88.25           O  
ATOM    684  N   ASN A  92      27.938   3.543  12.337  1.00 90.85           N  
ATOM    685  CA  ASN A  92      28.002   4.775  11.554  1.00 90.85           C  
ATOM    686  C   ASN A  92      27.488   5.982  12.366  1.00 90.85           C  
ATOM    687  CB  ASN A  92      27.217   4.557  10.256  1.00 90.85           C  
ATOM    688  O   ASN A  92      26.487   6.600  11.985  1.00 90.85           O  
ATOM    689  CG  ASN A  92      27.392   5.681   9.251  1.00 90.85           C  
ATOM    690  ND2 ASN A  92      26.533   5.718   8.261  1.00 90.85           N  
ATOM    691  OD1 ASN A  92      28.313   6.487   9.298  1.00 90.85           O  
ATOM    692  N   PRO A  93      28.181   6.351  13.463  1.00 86.49           N  
ATOM    693  CA  PRO A  93      27.738   7.413  14.369  1.00 86.49           C  
ATOM    694  C   PRO A  93      27.635   8.781  13.678  1.00 86.49           C  
ATOM    695  CB  PRO A  93      28.768   7.424  15.506  1.00 86.49           C  
ATOM    696  O   PRO A  93      26.748   9.565  13.996  1.00 86.49           O  
ATOM    697  CG  PRO A  93      30.026   6.830  14.872  1.00 86.49           C  
ATOM    698  CD  PRO A  93      29.451   5.795  13.911  1.00 86.49           C  
ATOM    699  N   ASP A  94      28.486   9.035  12.677  1.00 88.61           N  
ATOM    700  CA  ASP A  94      28.481  10.274  11.886  1.00 88.61           C  
ATOM    701  C   ASP A  94      27.393  10.299  10.795  1.00 88.61           C  
ATOM    702  CB  ASP A  94      29.838  10.460  11.190  1.00 88.61           C  
ATOM    703  O   ASP A  94      27.333  11.250  10.017  1.00 88.61           O  
ATOM    704  CG  ASP A  94      31.075  10.418  12.078  1.00 88.61           C  
ATOM    705  OD1 ASP A  94      31.031  10.934  13.210  1.00 88.61           O  
ATOM    706  OD2 ASP A  94      32.078   9.860  11.551  1.00 88.61           O  
ATOM    707  N   ARG A  95      26.602   9.223  10.650  1.00 92.23           N  
ATOM    708  CA  ARG A  95      25.586   9.049   9.593  1.00 92.23           C  
ATOM    709  C   ARG A  95      26.128   9.328   8.184  1.00 92.23           C  
ATOM    710  CB  ARG A  95      24.319   9.866   9.933  1.00 92.23           C  
ATOM    711  O   ARG A  95      25.439   9.858   7.316  1.00 92.23           O  
ATOM    712  CG  ARG A  95      23.732   9.594  11.330  1.00 92.23           C  
ATOM    713  CD  ARG A  95      23.348   8.121  11.519  1.00 92.23           C  
ATOM    714  NE  ARG A  95      22.786   7.861  12.860  1.00 92.23           N  
ATOM    715  NH1 ARG A  95      23.126   5.589  12.880  1.00 92.23           N  
ATOM    716  NH2 ARG A  95      22.149   6.569  14.631  1.00 92.23           N  
ATOM    717  CZ  ARG A  95      22.687   6.677  13.447  1.00 92.23           C  
ATOM    718  N   ARG A  96      27.383   8.946   7.926  1.00 93.90           N  
ATOM    719  CA  ARG A  96      28.041   9.182   6.635  1.00 93.90           C  
ATOM    720  C   ARG A  96      27.548   8.202   5.578  1.00 93.90           C  
ATOM    721  CB  ARG A  96      29.570   9.162   6.782  1.00 93.90           C  
ATOM    722  O   ARG A  96      27.470   6.994   5.810  1.00 93.90           O  
ATOM    723  CG  ARG A  96      30.068  10.479   7.395  1.00 93.90           C  
ATOM    724  CD  ARG A  96      31.598  10.561   7.460  1.00 93.90           C  
ATOM    725  NE  ARG A  96      32.168   9.715   8.523  1.00 93.90           N  
ATOM    726  NH1 ARG A  96      34.160   9.143   7.522  1.00 93.90           N  
ATOM    727  NH2 ARG A  96      33.719   8.548   9.643  1.00 93.90           N  
ATOM    728  CZ  ARG A  96      33.345   9.128   8.545  1.00 93.90           C  
ATOM    729  N   CYS A  97      27.295   8.728   4.387  1.00 96.96           N  
ATOM    730  CA  CYS A  97      26.988   7.952   3.194  1.00 96.96           C  
ATOM    731  C   CYS A  97      28.173   7.988   2.224  1.00 96.96           C  
ATOM    732  CB  CYS A  97      25.703   8.488   2.568  1.00 96.96           C  
ATOM    733  O   CYS A  97      28.880   8.989   2.111  1.00 96.96           O  
ATOM    734  SG  CYS A  97      24.273   8.422   3.670  1.00 96.96           S  
ATOM    735  N   THR A  98      28.405   6.890   1.510  1.00 96.06           N  
ATOM    736  CA  THR A  98      29.496   6.785   0.531  1.00 96.06           C  
ATOM    737  C   THR A  98      28.949   6.458  -0.847  1.00 96.06           C  
ATOM    738  CB  THR A  98      30.573   5.770   0.951  1.00 96.06           C  
ATOM    739  O   THR A  98      28.139   5.551  -0.993  1.00 96.06           O  
ATOM    740  CG2 THR A  98      31.288   6.192   2.234  1.00 96.06           C  
ATOM    741  OG1 THR A  98      30.044   4.484   1.177  1.00 96.06           O  
ATOM    742  N   GLU A  99      29.397   7.193  -1.862  1.00 96.13           N  
ATOM    743  CA  GLU A  99      29.071   6.903  -3.262  1.00 96.13           C  
ATOM    744  C   GLU A  99      29.572   5.504  -3.664  1.00 96.13           C  
ATOM    745  CB  GLU A  99      29.690   8.001  -4.135  1.00 96.13           C  
ATOM    746  O   GLU A  99      30.722   5.150  -3.366  1.00 96.13           O  
ATOM    747  CG  GLU A  99      29.393   7.829  -5.630  1.00 96.13           C  
ATOM    748  CD  GLU A  99      30.082   8.890  -6.499  1.00 96.13           C  
ATOM    749  OE1 GLU A  99      30.040   8.748  -7.739  1.00 96.13           O  
ATOM    750  OE2 GLU A  99      30.776   9.777  -5.953  1.00 96.13           O  
ATOM    751  N   LEU A 100      28.715   4.737  -4.345  1.00 95.23           N  
ATOM    752  CA  LEU A 100      29.028   3.457  -4.975  1.00 95.23           C  
ATOM    753  C   LEU A 100      29.737   3.670  -6.316  1.00 95.23           C  
ATOM    754  CB  LEU A 100      27.735   2.651  -5.207  1.00 95.23           C  
ATOM    755  O   LEU A 100      29.299   4.463  -7.146  1.00 95.23           O  
ATOM    756  CG  LEU A 100      27.028   2.146  -3.940  1.00 95.23           C  
ATOM    757  CD1 LEU A 100      25.748   1.406  -4.322  1.00 95.23           C  
ATOM    758  CD2 LEU A 100      27.908   1.158  -3.176  1.00 95.23           C  
ATOM    759  N   ASP A 101      30.804   2.910  -6.555  1.00 92.86           N  
ATOM    760  CA  ASP A 101      31.440   2.863  -7.870  1.00 92.86           C  
ATOM    761  C   ASP A 101      30.602   2.001  -8.819  1.00 92.86           C  
ATOM    762  CB  ASP A 101      32.881   2.352  -7.751  1.00 92.86           C  
ATOM    763  O   ASP A 101      30.518   0.777  -8.680  1.00 92.86           O  
ATOM    764  CG  ASP A 101      33.648   2.366  -9.081  1.00 92.86           C  
ATOM    765  OD1 ASP A 101      33.069   2.768 -10.118  1.00 92.86           O  
ATOM    766  OD2 ASP A 101      34.830   1.958  -9.050  1.00 92.86           O  
ATOM    767  N   MET A 102      29.992   2.653  -9.806  1.00 90.53           N  
ATOM    768  CA  MET A 102      29.181   1.990 -10.825  1.00 90.53           C  
ATOM    769  C   MET A 102      30.017   1.289 -11.909  1.00 90.53           C  
ATOM    770  CB  MET A 102      28.171   2.987 -11.416  1.00 90.53           C  
ATOM    771  O   MET A 102      29.441   0.736 -12.840  1.00 90.53           O  
ATOM    772  CG  MET A 102      27.190   3.528 -10.370  1.00 90.53           C  
ATOM    773  SD  MET A 102      26.257   2.242  -9.492  1.00 90.53           S  
ATOM    774  CE  MET A 102      24.673   3.092  -9.358  1.00 90.53           C  
ATOM    775  N   ALA A 103      31.353   1.294 -11.815  1.00 85.14           N  
ATOM    776  CA  ALA A 103      32.283   0.742 -12.806  1.00 85.14           C  
ATOM    777  C   ALA A 103      32.119   1.353 -14.212  1.00 85.14           C  
ATOM    778  CB  ALA A 103      32.243  -0.792 -12.783  1.00 85.14           C  
ATOM    779  O   ALA A 103      32.319   0.697 -15.236  1.00 85.14           O  
ATOM    780  N   ARG A 104      31.755   2.637 -14.266  1.00 79.22           N  
ATOM    781  CA  ARG A 104      31.539   3.395 -15.505  1.00 79.22           C  
ATOM    782  C   ARG A 104      32.667   4.411 -15.590  1.00 79.22           C  
ATOM    783  CB  ARG A 104      30.137   4.033 -15.501  1.00 79.22           C  
ATOM    784  O   ARG A 104      32.699   5.318 -14.770  1.00 79.22           O  
ATOM    785  CG  ARG A 104      29.038   2.992 -15.247  1.00 79.22           C  
ATOM    786  CD  ARG A 104      27.634   3.581 -15.205  1.00 79.22           C  
ATOM    787  NE  ARG A 104      27.180   4.025 -16.533  1.00 79.22           N  
ATOM    788  NH1 ARG A 104      25.768   5.645 -15.781  1.00 79.22           N  
ATOM    789  NH2 ARG A 104      25.884   5.278 -17.937  1.00 79.22           N  
ATOM    790  CZ  ARG A 104      26.278   4.960 -16.747  1.00 79.22           C  
ATOM    791  N   GLY A 105      33.627   4.182 -16.493  1.00 70.43           N  
ATOM    792  CA  GLY A 105      34.940   4.846 -16.541  1.00 70.43           C  
ATOM    793  C   GLY A 105      34.924   6.382 -16.569  1.00 70.43           C  
ATOM    794  O   GLY A 105      33.904   7.029 -16.401  1.00 70.43           O  
ATOM    795  N   LYS A 106      36.074   7.023 -16.788  1.00 72.52           N  
ATOM    796  CA  LYS A 106      36.195   8.479 -16.572  1.00 72.52           C  
ATOM    797  C   LYS A 106      35.864   9.356 -17.771  1.00 72.52           C  
ATOM    798  CB  LYS A 106      37.595   8.819 -16.056  1.00 72.52           C  
ATOM    799  O   LYS A 106      35.730  10.552 -17.571  1.00 72.52           O  
ATOM    800  CG  LYS A 106      37.808   8.241 -14.655  1.00 72.52           C  
ATOM    801  CD  LYS A 106      39.186   8.636 -14.128  1.00 72.52           C  
ATOM    802  CE  LYS A 106      39.365   8.024 -12.739  1.00 72.52           C  
ATOM    803  NZ  LYS A 106      40.674   8.392 -12.151  1.00 72.52           N  
ATOM    804  N   ASN A 107      35.784   8.812 -18.982  1.00 72.19           N  
ATOM    805  CA  ASN A 107      35.774   9.619 -20.204  1.00 72.19           C  
ATOM    806  C   ASN A 107      34.359   9.767 -20.776  1.00 72.19           C  
ATOM    807  CB  ASN A 107      36.775   9.027 -21.213  1.00 72.19           C  
ATOM    808  O   ASN A 107      33.536   8.852 -20.685  1.00 72.19           O  
ATOM    809  CG  ASN A 107      38.219   9.078 -20.731  1.00 72.19           C  
ATOM    810  ND2 ASN A 107      39.095   8.318 -21.343  1.00 72.19           N  
ATOM    811  OD1 ASN A 107      38.588   9.774 -19.801  1.00 72.19           O  
ATOM    812  N   ARG A 108      34.095  10.924 -21.388  1.00 73.22           N  
ATOM    813  CA  ARG A 108      32.933  11.145 -22.253  1.00 73.22           C  
ATOM    814  C   ARG A 108      33.173  10.473 -23.606  1.00 73.22           C  
ATOM    815  CB  ARG A 108      32.676  12.660 -22.367  1.00 73.22           C  
ATOM    816  O   ARG A 108      34.302  10.455 -24.097  1.00 73.22           O  
ATOM    817  CG  ARG A 108      31.373  13.001 -23.108  1.00 73.22           C  
ATOM    818  CD  ARG A 108      31.076  14.504 -23.035  1.00 73.22           C  
ATOM    819  NE  ARG A 108      29.837  14.828 -23.762  1.00 73.22           N  
ATOM    820  NH1 ARG A 108      30.489  16.817 -24.710  1.00 73.22           N  
ATOM    821  NH2 ARG A 108      28.559  15.867 -25.319  1.00 73.22           N  
ATOM    822  CZ  ARG A 108      29.634  15.838 -24.587  1.00 73.22           C  
ATOM    823  N   GLY A 109      32.122   9.931 -24.216  1.00 77.09           N  
ATOM    824  CA  GLY A 109      32.201   9.371 -25.562  1.00 77.09           C  
ATOM    825  C   GLY A 109      32.884   8.005 -25.656  1.00 77.09           C  
ATOM    826  O   GLY A 109      33.385   7.656 -26.725  1.00 77.09           O  
ATOM    827  N   THR A 110      32.915   7.219 -24.576  1.00 84.75           N  
ATOM    828  CA  THR A 110      33.361   5.821 -24.653  1.00 84.75           C  
ATOM    829  C   THR A 110      32.468   5.050 -25.627  1.00 84.75           C  
ATOM    830  CB  THR A 110      33.320   5.102 -23.298  1.00 84.75           C  
ATOM    831  O   THR A 110      31.244   5.207 -25.641  1.00 84.75           O  
ATOM    832  CG2 THR A 110      34.232   3.877 -23.258  1.00 84.75           C  
ATOM    833  OG1 THR A 110      33.695   5.944 -22.235  1.00 84.75           O  
ATOM    834  N   SER A 111      33.068   4.198 -26.459  1.00 87.55           N  
ATOM    835  CA  SER A 111      32.288   3.310 -27.320  1.00 87.55           C  
ATOM    836  C   SER A 111      31.619   2.218 -26.479  1.00 87.55           C  
ATOM    837  CB  SER A 111      33.160   2.709 -28.420  1.00 87.55           C  
ATOM    838  O   SER A 111      32.292   1.483 -25.761  1.00 87.55           O  
ATOM    839  OG  SER A 111      32.378   1.888 -29.268  1.00 87.55           O  
ATOM    840  N   CYS A 112      30.296   2.104 -26.596  1.00 86.65           N  
ATOM    841  CA  CYS A 112      29.469   1.055 -25.983  1.00 86.65           C  
ATOM    842  C   CYS A 112      29.057  -0.033 -26.991  1.00 86.65           C  
ATOM    843  CB  CYS A 112      28.270   1.705 -25.270  1.00 86.65           C  
ATOM    844  O   CYS A 112      28.329  -0.967 -26.663  1.00 86.65           O  
ATOM    845  SG  CYS A 112      27.535   3.176 -26.050  1.00 86.65           S  
ATOM    846  N   GLY A 113      29.515   0.077 -28.240  1.00 84.46           N  
ATOM    847  CA  GLY A 113      29.189  -0.837 -29.327  1.00 84.46           C  
ATOM    848  C   GLY A 113      29.410  -0.199 -30.698  1.00 84.46           C  
ATOM    849  O   GLY A 113      29.804   0.960 -30.801  1.00 84.46           O  
ATOM    850  N   LYS A 114      29.140  -0.960 -31.768  1.00 84.42           N  
ATOM    851  CA  LYS A 114      29.424  -0.544 -33.158  1.00 84.42           C  
ATOM    852  C   LYS A 114      28.761   0.781 -33.559  1.00 84.42           C  
ATOM    853  CB  LYS A 114      29.007  -1.638 -34.155  1.00 84.42           C  
ATOM    854  O   LYS A 114      29.376   1.541 -34.295  1.00 84.42           O  
ATOM    855  CG  LYS A 114      29.877  -2.903 -34.077  1.00 84.42           C  
ATOM    856  CD  LYS A 114      29.536  -3.854 -35.236  1.00 84.42           C  
ATOM    857  CE  LYS A 114      30.426  -5.104 -35.203  1.00 84.42           C  
ATOM    858  NZ  LYS A 114      30.194  -5.979 -36.383  1.00 84.42           N  
ATOM    859  N   THR A 115      27.544   1.035 -33.080  1.00 86.84           N  
ATOM    860  CA  THR A 115      26.748   2.248 -33.346  1.00 86.84           C  
ATOM    861  C   THR A 115      26.350   2.943 -32.041  1.00 86.84           C  
ATOM    862  CB  THR A 115      25.524   1.931 -34.218  1.00 86.84           C  
ATOM    863  O   THR A 115      25.257   3.495 -31.903  1.00 86.84           O  
ATOM    864  CG2 THR A 115      25.926   1.481 -35.621  1.00 86.84           C  
ATOM    865  OG1 THR A 115      24.789   0.865 -33.655  1.00 86.84           O  
ATOM    866  N   CYS A 116      27.230   2.861 -31.038  1.00 87.94           N  
ATOM    867  CA  CYS A 116      26.979   3.370 -29.698  1.00 87.94           C  
ATOM    868  C   CYS A 116      28.185   4.125 -29.163  1.00 87.94           C  
ATOM    869  CB  CYS A 116      26.589   2.207 -28.797  1.00 87.94           C  
ATOM    870  O   CYS A 116      29.273   3.560 -29.004  1.00 87.94           O  
ATOM    871  SG  CYS A 116      25.940   2.593 -27.161  1.00 87.94           S  
ATOM    872  N   ARG A 117      27.961   5.398 -28.851  1.00 90.77           N  
ATOM    873  CA  ARG A 117      28.907   6.256 -28.150  1.00 90.77           C  
ATOM    874  C   ARG A 117      28.171   6.898 -26.986  1.00 90.77           C  
ATOM    875  CB  ARG A 117      29.489   7.264 -29.149  1.00 90.77           C  
ATOM    876  O   ARG A 117      27.159   7.554 -27.205  1.00 90.77           O  
ATOM    877  CG  ARG A 117      30.601   8.076 -28.485  1.00 90.77           C  
ATOM    878  CD  ARG A 117      31.353   8.985 -29.461  1.00 90.77           C  
ATOM    879  NE  ARG A 117      30.466  10.015 -30.027  1.00 90.77           N  
ATOM    880  NH1 ARG A 117      31.958  11.756 -30.321  1.00 90.77           N  
ATOM    881  NH2 ARG A 117      29.795  12.002 -30.783  1.00 90.77           N  
ATOM    882  CZ  ARG A 117      30.760  11.251 -30.371  1.00 90.77           C  
ATOM    883  N   GLU A 118      28.637   6.659 -25.767  1.00 90.54           N  
ATOM    884  CA  GLU A 118      27.904   7.078 -24.573  1.00 90.54           C  
ATOM    885  C   GLU A 118      28.059   8.575 -24.284  1.00 90.54           C  
ATOM    886  CB  GLU A 118      28.279   6.210 -23.360  1.00 90.54           C  
ATOM    887  O   GLU A 118      29.160   9.128 -24.368  1.00 90.54           O  
ATOM    888  CG  GLU A 118      29.646   6.504 -22.721  1.00 90.54           C  
ATOM    889  CD  GLU A 118      29.918   5.648 -21.477  1.00 90.54           C  
ATOM    890  OE1 GLU A 118      31.113   5.368 -21.224  1.00 90.54           O  
ATOM    891  OE2 GLU A 118      28.953   5.352 -20.732  1.00 90.54           O  
ATOM    892  N   ASP A 119      26.962   9.207 -23.875  1.00 91.51           N  
ATOM    893  CA  ASP A 119      26.957  10.518 -23.237  1.00 91.51           C  
ATOM    894  C   ASP A 119      26.218  10.437 -21.902  1.00 91.51           C  
ATOM    895  CB  ASP A 119      26.354  11.568 -24.168  1.00 91.51           C  
ATOM    896  O   ASP A 119      25.055  10.027 -21.832  1.00 91.51           O  
ATOM    897  CG  ASP A 119      26.429  12.973 -23.579  1.00 91.51           C  
ATOM    898  OD1 ASP A 119      27.474  13.279 -22.963  1.00 91.51           O  
ATOM    899  OD2 ASP A 119      25.465  13.746 -23.774  1.00 91.51           O  
ATOM    900  N   ARG A 120      26.940  10.797 -20.840  1.00 92.94           N  
ATOM    901  CA  ARG A 120      26.515  10.628 -19.445  1.00 92.94           C  
ATOM    902  C   ARG A 120      26.224  11.950 -18.737  1.00 92.94           C  
ATOM    903  CB  ARG A 120      27.543   9.781 -18.680  1.00 92.94           C  
ATOM    904  O   ARG A 120      25.840  11.929 -17.574  1.00 92.94           O  
ATOM    905  CG  ARG A 120      27.555   8.322 -19.153  1.00 92.94           C  
ATOM    906  CD  ARG A 120      28.439   7.461 -18.253  1.00 92.94           C  
ATOM    907  NE  ARG A 120      29.851   7.793 -18.461  1.00 92.94           N  
ATOM    908  NH1 ARG A 120      30.703   7.120 -16.436  1.00 92.94           N  
ATOM    909  NH2 ARG A 120      32.021   8.034 -17.982  1.00 92.94           N  
ATOM    910  CZ  ARG A 120      30.844   7.637 -17.622  1.00 92.94           C  
ATOM    911  N   ASP A 121      26.378  13.079 -19.426  1.00 92.93           N  
ATOM    912  CA  ASP A 121      25.995  14.378 -18.873  1.00 92.93           C  
ATOM    913  C   ASP A 121      24.478  14.397 -18.618  1.00 92.93           C  
ATOM    914  CB  ASP A 121      26.417  15.512 -19.825  1.00 92.93           C  
ATOM    915  O   ASP A 121      23.699  14.081 -19.527  1.00 92.93           O  
ATOM    916  CG  ASP A 121      27.936  15.724 -19.939  1.00 92.93           C  
ATOM    917  OD1 ASP A 121      28.685  15.262 -19.048  1.00 92.93           O  
ATOM    918  OD2 ASP A 121      28.359  16.384 -20.916  1.00 92.93           O  
ATOM    919  N   ASP A 122      24.063  14.757 -17.400  1.00 94.98           N  
ATOM    920  CA  ASP A 122      22.660  14.811 -16.956  1.00 94.98           C  
ATOM    921  C   ASP A 122      21.868  13.495 -17.165  1.00 94.98           C  
ATOM    922  CB  ASP A 122      21.949  16.037 -17.565  1.00 94.98           C  
ATOM    923  O   ASP A 122      20.664  13.511 -17.444  1.00 94.98           O  
ATOM    924  CG  ASP A 122      22.583  17.378 -17.179  1.00 94.98           C  
ATOM    925  OD1 ASP A 122      22.546  17.706 -15.973  1.00 94.98           O  
ATOM    926  OD2 ASP A 122      22.982  18.133 -18.097  1.00 94.98           O  
ATOM    927  N   GLU A 123      22.524  12.334 -17.046  1.00 94.98           N  
ATOM    928  CA  GLU A 123      21.900  11.024 -17.310  1.00 94.98           C  
ATOM    929  C   GLU A 123      20.908  10.550 -16.230  1.00 94.98           C  
ATOM    930  CB  GLU A 123      22.971   9.954 -17.564  1.00 94.98           C  
ATOM    931  O   GLU A 123      20.104   9.646 -16.489  1.00 94.98           O  
ATOM    932  CG  GLU A 123      23.796   9.623 -16.311  1.00 94.98           C  
ATOM    933  CD  GLU A 123      24.803   8.497 -16.526  1.00 94.98           C  
ATOM    934  OE1 GLU A 123      25.784   8.351 -15.768  1.00 94.98           O  
ATOM    935  OE2 GLU A 123      24.588   7.620 -17.393  1.00 94.98           O  
ATOM    936  N   TRP A 124      20.938  11.177 -15.048  1.00 97.19           N  
ATOM    937  CA  TRP A 124      20.073  10.876 -13.903  1.00 97.19           C  
ATOM    938  C   TRP A 124      20.280   9.475 -13.310  1.00 97.19           C  
ATOM    939  CB  TRP A 124      18.608  11.220 -14.226  1.00 97.19           C  
ATOM    940  O   TRP A 124      19.322   8.742 -13.054  1.00 97.19           O  
ATOM    941  CG  TRP A 124      18.231  12.658 -14.114  1.00 97.19           C  
ATOM    942  CD1 TRP A 124      18.941  13.725 -14.544  1.00 97.19           C  
ATOM    943  CD2 TRP A 124      17.049  13.200 -13.462  1.00 97.19           C  
ATOM    944  CE2 TRP A 124      17.087  14.621 -13.565  1.00 97.19           C  
ATOM    945  CE3 TRP A 124      15.959  12.625 -12.775  1.00 97.19           C  
ATOM    946  NE1 TRP A 124      18.281  14.888 -14.205  1.00 97.19           N  
ATOM    947  CH2 TRP A 124      14.978  14.826 -12.397  1.00 97.19           C  
ATOM    948  CZ2 TRP A 124      16.068  15.433 -13.047  1.00 97.19           C  
ATOM    949  CZ3 TRP A 124      14.930  13.428 -12.255  1.00 97.19           C  
ATOM    950  N   MET A 125      21.534   9.085 -13.079  1.00 97.24           N  
ATOM    951  CA  MET A 125      21.846   7.835 -12.387  1.00 97.24           C  
ATOM    952  C   MET A 125      21.287   7.830 -10.959  1.00 97.24           C  
ATOM    953  CB  MET A 125      23.360   7.587 -12.420  1.00 97.24           C  
ATOM    954  O   MET A 125      21.549   8.736 -10.173  1.00 97.24           O  
ATOM    955  CG  MET A 125      23.770   6.321 -11.656  1.00 97.24           C  
ATOM    956  SD  MET A 125      22.924   4.796 -12.159  1.00 97.24           S  
ATOM    957  CE  MET A 125      23.709   4.505 -13.751  1.00 97.24           C  
ATOM    958  N   GLY A 126      20.532   6.782 -10.623  1.00 97.33           N  
ATOM    959  CA  GLY A 126      19.824   6.661  -9.349  1.00 97.33           C  
ATOM    960  C   GLY A 126      18.389   7.192  -9.384  1.00 97.33           C  
ATOM    961  O   GLY A 126      17.795   7.356  -8.325  1.00 97.33           O  
ATOM    962  N   VAL A 127      17.817   7.452 -10.568  1.00 97.91           N  
ATOM    963  CA  VAL A 127      16.399   7.852 -10.701  1.00 97.91           C  
ATOM    964  C   VAL A 127      15.437   6.779 -10.186  1.00 97.91           C  
ATOM    965  CB  VAL A 127      16.058   8.219 -12.160  1.00 97.91           C  
ATOM    966  O   VAL A 127      14.401   7.101  -9.620  1.00 97.91           O  
ATOM    967  CG1 VAL A 127      16.109   7.018 -13.119  1.00 97.91           C  
ATOM    968  CG2 VAL A 127      14.683   8.879 -12.270  1.00 97.91           C  
ATOM    969  N   SER A 128      15.785   5.505 -10.367  1.00 98.06           N  
ATOM    970  CA  SER A 128      15.013   4.367  -9.879  1.00 98.06           C  
ATOM    971  C   SER A 128      15.951   3.313  -9.304  1.00 98.06           C  
ATOM    972  CB  SER A 128      14.094   3.801 -10.971  1.00 98.06           C  
ATOM    973  O   SER A 128      17.062   3.098  -9.808  1.00 98.06           O  
ATOM    974  OG  SER A 128      14.821   3.212 -12.032  1.00 98.06           O  
ATOM    975  N   LEU A 129      15.496   2.690  -8.218  1.00 98.11           N  
ATOM    976  CA  LEU A 129      16.185   1.635  -7.489  1.00 98.11           C  
ATOM    977  C   LEU A 129      15.199   0.495  -7.219  1.00 98.11           C  
ATOM    978  CB  LEU A 129      16.759   2.181  -6.166  1.00 98.11           C  
ATOM    979  O   LEU A 129      14.048   0.749  -6.882  1.00 98.11           O  
ATOM    980  CG  LEU A 129      17.857   3.251  -6.294  1.00 98.11           C  
ATOM    981  CD1 LEU A 129      18.282   3.711  -4.899  1.00 98.11           C  
ATOM    982  CD2 LEU A 129      19.109   2.722  -6.997  1.00 98.11           C  
ATOM    983  N   ALA A 130      15.650  -0.752  -7.344  1.00 97.50           N  
ATOM    984  CA  ALA A 130      14.861  -1.923  -6.958  1.00 97.50           C  
ATOM    985  C   ALA A 130      15.768  -3.045  -6.443  1.00 97.50           C  
ATOM    986  CB  ALA A 130      14.014  -2.386  -8.151  1.00 97.50           C  
ATOM    987  O   ALA A 130      16.861  -3.252  -6.974  1.00 97.50           O  
ATOM    988  N   ARG A 131      15.322  -3.798  -5.434  1.00 95.64           N  
ATOM    989  CA  ARG A 131      16.064  -4.934  -4.866  1.00 95.64           C  
ATOM    990  C   ARG A 131      15.397  -6.247  -5.247  1.00 95.64           C  
ATOM    991  CB  ARG A 131      16.142  -4.805  -3.337  1.00 95.64           C  
ATOM    992  O   ARG A 131      14.185  -6.373  -5.158  1.00 95.64           O  
ATOM    993  CG  ARG A 131      17.141  -5.785  -2.707  1.00 95.64           C  
ATOM    994  CD  ARG A 131      17.165  -5.649  -1.183  1.00 95.64           C  
ATOM    995  NE  ARG A 131      15.856  -5.953  -0.570  1.00 95.64           N  
ATOM    996  NH1 ARG A 131      16.063  -8.227  -0.400  1.00 95.64           N  
ATOM    997  NH2 ARG A 131      14.236  -7.238   0.399  1.00 95.64           N  
ATOM    998  CZ  ARG A 131      15.389  -7.133  -0.200  1.00 95.64           C  
ATOM    999  N   GLN A 132      16.199  -7.245  -5.600  1.00 95.03           N  
ATOM   1000  CA  GLN A 132      15.733  -8.624  -5.709  1.00 95.03           C  
ATOM   1001  C   GLN A 132      15.284  -9.125  -4.316  1.00 95.03           C  
ATOM   1002  CB  GLN A 132      16.876  -9.465  -6.295  1.00 95.03           C  
ATOM   1003  O   GLN A 132      16.108  -9.085  -3.396  1.00 95.03           O  
ATOM   1004  CG  GLN A 132      16.473 -10.917  -6.569  1.00 95.03           C  
ATOM   1005  CD  GLN A 132      17.543 -11.724  -7.306  1.00 95.03           C  
ATOM   1006  NE2 GLN A 132      17.177 -12.844  -7.891  1.00 95.03           N  
ATOM   1007  OE1 GLN A 132      18.736 -11.421  -7.357  1.00 95.03           O  
ATOM   1008  N   PRO A 133      14.043  -9.617  -4.138  1.00 90.34           N  
ATOM   1009  CA  PRO A 133      13.421  -9.854  -2.830  1.00 90.34           C  
ATOM   1010  C   PRO A 133      13.924 -11.141  -2.151  1.00 90.34           C  
ATOM   1011  CB  PRO A 133      11.909  -9.846  -3.103  1.00 90.34           C  
ATOM   1012  O   PRO A 133      13.183 -12.082  -1.922  1.00 90.34           O  
ATOM   1013  CG  PRO A 133      11.823 -10.420  -4.514  1.00 90.34           C  
ATOM   1014  CD  PRO A 133      13.041  -9.788  -5.182  1.00 90.34           C  
ATOM   1015  N   LYS A 134      15.221 -11.199  -1.833  1.00 87.74           N  
ATOM   1016  CA  LYS A 134      15.874 -12.310  -1.119  1.00 87.74           C  
ATOM   1017  C   LYS A 134      17.010 -11.806  -0.229  1.00 87.74           C  
ATOM   1018  CB  LYS A 134      16.345 -13.363  -2.135  1.00 87.74           C  
ATOM   1019  O   LYS A 134      17.477 -10.685  -0.429  1.00 87.74           O  
ATOM   1020  CG  LYS A 134      17.495 -12.867  -3.022  1.00 87.74           C  
ATOM   1021  CD  LYS A 134      17.797 -13.903  -4.099  1.00 87.74           C  
ATOM   1022  CE  LYS A 134      19.049 -13.500  -4.874  1.00 87.74           C  
ATOM   1023  NZ  LYS A 134      19.260 -14.447  -5.987  1.00 87.74           N  
ATOM   1024  N   ALA A 135      17.485 -12.627   0.710  1.00 78.22           N  
ATOM   1025  CA  ALA A 135      18.516 -12.235   1.683  1.00 78.22           C  
ATOM   1026  C   ALA A 135      19.805 -11.681   1.039  1.00 78.22           C  
ATOM   1027  CB  ALA A 135      18.817 -13.440   2.582  1.00 78.22           C  
ATOM   1028  O   ALA A 135      20.330 -10.684   1.510  1.00 78.22           O  
ATOM   1029  N   ASP A 136      20.252 -12.257  -0.084  1.00 83.69           N  
ATOM   1030  CA  ASP A 136      21.376 -11.760  -0.895  1.00 83.69           C  
ATOM   1031  C   ASP A 136      20.888 -11.165  -2.221  1.00 83.69           C  
ATOM   1032  CB  ASP A 136      22.419 -12.861  -1.093  1.00 83.69           C  
ATOM   1033  O   ASP A 136      21.315 -11.535  -3.324  1.00 83.69           O  
ATOM   1034  CG  ASP A 136      23.150 -13.190   0.203  1.00 83.69           C  
ATOM   1035  OD1 ASP A 136      23.619 -12.223   0.848  1.00 83.69           O  
ATOM   1036  OD2 ASP A 136      23.313 -14.397   0.464  1.00 83.69           O  
ATOM   1037  N   GLY A 137      19.908 -10.271  -2.116  1.00 91.48           N  
ATOM   1038  CA  GLY A 137      19.314  -9.591  -3.256  1.00 91.48           C  
ATOM   1039  C   GLY A 137      20.335  -8.755  -4.025  1.00 91.48           C  
ATOM   1040  O   GLY A 137      21.139  -8.033  -3.445  1.00 91.48           O  
ATOM   1041  N   ARG A 138      20.308  -8.828  -5.356  1.00 95.73           N  
ATOM   1042  CA  ARG A 138      20.992  -7.843  -6.206  1.00 95.73           C  
ATOM   1043  C   ARG A 138      20.149  -6.579  -6.306  1.00 95.73           C  
ATOM   1044  CB  ARG A 138      21.272  -8.438  -7.585  1.00 95.73           C  
ATOM   1045  O   ARG A 138      18.938  -6.629  -6.105  1.00 95.73           O  
ATOM   1046  CG  ARG A 138      22.303  -9.570  -7.489  1.00 95.73           C  
ATOM   1047  CD  ARG A 138      22.531 -10.214  -8.855  1.00 95.73           C  
ATOM   1048  NE  ARG A 138      21.310 -10.895  -9.317  1.00 95.73           N  
ATOM   1049  NH1 ARG A 138      22.057 -11.532 -11.394  1.00 95.73           N  
ATOM   1050  NH2 ARG A 138      19.988 -12.052 -10.727  1.00 95.73           N  
ATOM   1051  CZ  ARG A 138      21.128 -11.486 -10.479  1.00 95.73           C  
ATOM   1052  N   VAL A 139      20.779  -5.470  -6.668  1.00 97.01           N  
ATOM   1053  CA  VAL A 139      20.113  -4.168  -6.775  1.00 97.01           C  
ATOM   1054  C   VAL A 139      20.141  -3.694  -8.219  1.00 97.01           C  
ATOM   1055  CB  VAL A 139      20.735  -3.156  -5.798  1.00 97.01           C  
ATOM   1056  O   VAL A 139      21.168  -3.777  -8.881  1.00 97.01           O  
ATOM   1057  CG1 VAL A 139      20.144  -1.753  -5.973  1.00 97.01           C  
ATOM   1058  CG2 VAL A 139      20.521  -3.625  -4.354  1.00 97.01           C  
ATOM   1059  N   LEU A 140      19.017  -3.206  -8.723  1.00 97.54           N  
ATOM   1060  CA  LEU A 140      18.911  -2.506  -9.995  1.00 97.54           C  
ATOM   1061  C   LEU A 140      19.020  -1.004  -9.731  1.00 97.54           C  
ATOM   1062  CB  LEU A 140      17.557  -2.867 -10.626  1.00 97.54           C  
ATOM   1063  O   LEU A 140      18.297  -0.489  -8.885  1.00 97.54           O  
ATOM   1064  CG  LEU A 140      17.326  -2.256 -12.018  1.00 97.54           C  
ATOM   1065  CD1 LEU A 140      18.191  -2.955 -13.071  1.00 97.54           C  
ATOM   1066  CD2 LEU A 140      15.849  -2.387 -12.386  1.00 97.54           C  
ATOM   1067  N   ALA A 141      19.882  -0.311 -10.470  1.00 97.83           N  
ATOM   1068  CA  ALA A 141      19.942   1.148 -10.501  1.00 97.83           C  
ATOM   1069  C   ALA A 141      19.904   1.644 -11.947  1.00 97.83           C  
ATOM   1070  CB  ALA A 141      21.207   1.618  -9.775  1.00 97.83           C  
ATOM   1071  O   ALA A 141      20.615   1.101 -12.796  1.00 97.83           O  
ATOM   1072  N   CYS A 142      19.098   2.664 -12.237  1.00 98.11           N  
ATOM   1073  CA  CYS A 142      18.908   3.152 -13.603  1.00 98.11           C  
ATOM   1074  C   CYS A 142      19.211   4.646 -13.781  1.00 98.11           C  
ATOM   1075  CB  CYS A 142      17.503   2.782 -14.080  1.00 98.11           C  
ATOM   1076  O   CYS A 142      19.258   5.417 -12.824  1.00 98.11           O  
ATOM   1077  SG  CYS A 142      17.110   1.007 -14.141  1.00 98.11           S  
ATOM   1078  N   ALA A 143      19.419   5.022 -15.043  1.00 97.48           N  
ATOM   1079  CA  ALA A 143      19.691   6.352 -15.574  1.00 97.48           C  
ATOM   1080  C   ALA A 143      18.891   6.532 -16.873  1.00 97.48           C  
ATOM   1081  CB  ALA A 143      21.200   6.497 -15.803  1.00 97.48           C  
ATOM   1082  O   ALA A 143      19.379   6.314 -17.986  1.00 97.48           O  
ATOM   1083  N   HIS A 144      17.611   6.866 -16.735  1.00 96.81           N  
ATOM   1084  CA  HIS A 144      16.675   6.931 -17.862  1.00 96.81           C  
ATOM   1085  C   HIS A 144      17.014   8.009 -18.909  1.00 96.81           C  
ATOM   1086  CB  HIS A 144      15.264   7.126 -17.305  1.00 96.81           C  
ATOM   1087  O   HIS A 144      16.560   7.909 -20.046  1.00 96.81           O  
ATOM   1088  CG  HIS A 144      14.994   8.510 -16.767  1.00 96.81           C  
ATOM   1089  CD2 HIS A 144      13.960   9.326 -17.134  1.00 96.81           C  
ATOM   1090  ND1 HIS A 144      15.721   9.192 -15.812  1.00 96.81           N  
ATOM   1091  CE1 HIS A 144      15.117  10.368 -15.589  1.00 96.81           C  
ATOM   1092  NE2 HIS A 144      14.058  10.507 -16.396  1.00 96.81           N  
ATOM   1093  N   ARG A 145      17.834   9.015 -18.561  1.00 96.05           N  
ATOM   1094  CA  ARG A 145      18.273  10.090 -19.470  1.00 96.05           C  
ATOM   1095  C   ARG A 145      19.645   9.834 -20.090  1.00 96.05           C  
ATOM   1096  CB  ARG A 145      18.225  11.453 -18.761  1.00 96.05           C  
ATOM   1097  O   ARG A 145      20.188  10.722 -20.742  1.00 96.05           O  
ATOM   1098  CG  ARG A 145      16.798  11.851 -18.375  1.00 96.05           C  
ATOM   1099  CD  ARG A 145      16.778  13.190 -17.637  1.00 96.05           C  
ATOM   1100  NE  ARG A 145      17.144  14.296 -18.539  1.00 96.05           N  
ATOM   1101  NH1 ARG A 145      17.269  15.946 -16.955  1.00 96.05           N  
ATOM   1102  NH2 ARG A 145      17.714  16.428 -19.087  1.00 96.05           N  
ATOM   1103  CZ  ARG A 145      17.374  15.546 -18.189  1.00 96.05           C  
ATOM   1104  N   TRP A 146      20.211   8.641 -19.908  1.00 95.10           N  
ATOM   1105  CA  TRP A 146      21.435   8.239 -20.596  1.00 95.10           C  
ATOM   1106  C   TRP A 146      21.251   8.252 -22.118  1.00 95.10           C  
ATOM   1107  CB  TRP A 146      21.865   6.858 -20.117  1.00 95.10           C  
ATOM   1108  O   TRP A 146      20.236   7.771 -22.640  1.00 95.10           O  
ATOM   1109  CG  TRP A 146      23.107   6.356 -20.776  1.00 95.10           C  
ATOM   1110  CD1 TRP A 146      24.364   6.672 -20.411  1.00 95.10           C  
ATOM   1111  CD2 TRP A 146      23.244   5.564 -21.990  1.00 95.10           C  
ATOM   1112  CE2 TRP A 146      24.635   5.357 -22.237  1.00 95.10           C  
ATOM   1113  CE3 TRP A 146      22.333   5.032 -22.925  1.00 95.10           C  
ATOM   1114  NE1 TRP A 146      25.276   6.027 -21.219  1.00 95.10           N  
ATOM   1115  CH2 TRP A 146      24.161   4.105 -24.246  1.00 95.10           C  
ATOM   1116  CZ2 TRP A 146      25.094   4.621 -23.335  1.00 95.10           C  
ATOM   1117  CZ3 TRP A 146      22.788   4.315 -24.046  1.00 95.10           C  
ATOM   1118  N   LYS A 147      22.247   8.791 -22.830  1.00 92.57           N  
ATOM   1119  CA  LYS A 147      22.171   9.102 -24.261  1.00 92.57           C  
ATOM   1120  C   LYS A 147      23.186   8.308 -25.080  1.00 92.57           C  
ATOM   1121  CB  LYS A 147      22.403  10.606 -24.456  1.00 92.57           C  
ATOM   1122  O   LYS A 147      24.345   8.153 -24.693  1.00 92.57           O  
ATOM   1123  CG  LYS A 147      21.259  11.508 -23.967  1.00 92.57           C  
ATOM   1124  CD  LYS A 147      21.756  12.945 -23.718  1.00 92.57           C  
ATOM   1125  CE  LYS A 147      22.541  13.043 -22.402  1.00 92.57           C  
ATOM   1126  NZ  LYS A 147      23.278  14.321 -22.260  1.00 92.57           N  
ATOM   1127  N   ASN A 148      22.765   7.903 -26.276  1.00 91.13           N  
ATOM   1128  CA  ASN A 148      23.652   7.488 -27.354  1.00 91.13           C  
ATOM   1129  C   ASN A 148      23.880   8.660 -28.324  1.00 91.13           C  
ATOM   1130  CB  ASN A 148      23.066   6.250 -28.052  1.00 91.13           C  
ATOM   1131  O   ASN A 148      22.940   9.143 -28.955  1.00 91.13           O  
ATOM   1132  CG  ASN A 148      23.944   5.754 -29.190  1.00 91.13           C  
ATOM   1133  ND2 ASN A 148      23.434   4.880 -30.024  1.00 91.13           N  
ATOM   1134  OD1 ASN A 148      25.100   6.123 -29.339  1.00 91.13           O  
ATOM   1135  N   ILE A 149      25.140   9.074 -28.460  1.00 91.32           N  
ATOM   1136  CA  ILE A 149      25.616  10.176 -29.310  1.00 91.32           C  
ATOM   1137  C   ILE A 149      26.492   9.676 -30.468  1.00 91.32           C  
ATOM   1138  CB  ILE A 149      26.332  11.257 -28.467  1.00 91.32           C  
ATOM   1139  O   ILE A 149      27.405  10.369 -30.925  1.00 91.32           O  
ATOM   1140  CG1 ILE A 149      27.567  10.688 -27.728  1.00 91.32           C  
ATOM   1141  CG2 ILE A 149      25.335  11.909 -27.499  1.00 91.32           C  
ATOM   1142  CD1 ILE A 149      28.581  11.761 -27.316  1.00 91.32           C  
ATOM   1143  N   TYR A 150      26.296   8.437 -30.924  1.00 87.93           N  
ATOM   1144  CA  TYR A 150      27.008   7.927 -32.102  1.00 87.93           C  
ATOM   1145  C   TYR A 150      26.695   8.758 -33.358  1.00 87.93           C  
ATOM   1146  CB  TYR A 150      26.659   6.452 -32.307  1.00 87.93           C  
ATOM   1147  O   TYR A 150      27.599   9.056 -34.131  1.00 87.93           O  
ATOM   1148  CG  TYR A 150      27.441   5.805 -33.429  1.00 87.93           C  
ATOM   1149  CD1 TYR A 150      26.904   5.776 -34.729  1.00 87.93           C  
ATOM   1150  CD2 TYR A 150      28.713   5.253 -33.181  1.00 87.93           C  
ATOM   1151  CE1 TYR A 150      27.624   5.185 -35.782  1.00 87.93           C  
ATOM   1152  CE2 TYR A 150      29.438   4.659 -34.232  1.00 87.93           C  
ATOM   1153  OH  TYR A 150      29.571   4.014 -36.541  1.00 87.93           O  
ATOM   1154  CZ  TYR A 150      28.891   4.621 -35.534  1.00 87.93           C  
ATOM   1155  N   TYR A 151      25.441   9.194 -33.500  1.00 84.27           N  
ATOM   1156  CA  TYR A 151      24.948  10.032 -34.596  1.00 84.27           C  
ATOM   1157  C   TYR A 151      24.834  11.508 -34.189  1.00 84.27           C  
ATOM   1158  CB  TYR A 151      23.608   9.474 -35.108  1.00 84.27           C  
ATOM   1159  O   TYR A 151      23.909  12.178 -34.620  1.00 84.27           O  
ATOM   1160  CG  TYR A 151      23.659   8.020 -35.527  1.00 84.27           C  
ATOM   1161  CD1 TYR A 151      24.248   7.673 -36.757  1.00 84.27           C  
ATOM   1162  CD2 TYR A 151      23.115   7.021 -34.696  1.00 84.27           C  
ATOM   1163  CE1 TYR A 151      24.294   6.325 -37.162  1.00 84.27           C  
ATOM   1164  CE2 TYR A 151      23.170   5.671 -35.090  1.00 84.27           C  
ATOM   1165  OH  TYR A 151      23.813   4.021 -36.712  1.00 84.27           O  
ATOM   1166  CZ  TYR A 151      23.754   5.323 -36.326  1.00 84.27           C  
ATOM   1167  N   GLU A 152      25.738  12.022 -33.343  1.00 81.64           N  
ATOM   1168  CA  GLU A 152      25.629  13.366 -32.728  1.00 81.64           C  
ATOM   1169  C   GLU A 152      25.401  14.511 -33.731  1.00 81.64           C  
ATOM   1170  CB  GLU A 152      26.908  13.637 -31.911  1.00 81.64           C  
ATOM   1171  O   GLU A 152      24.803  15.519 -33.368  1.00 81.64           O  
ATOM   1172  CG  GLU A 152      26.889  14.913 -31.045  1.00 81.64           C  
ATOM   1173  CD  GLU A 152      28.137  15.040 -30.147  1.00 81.64           C  
ATOM   1174  OE1 GLU A 152      28.014  15.547 -29.008  1.00 81.64           O  
ATOM   1175  OE2 GLU A 152      29.230  14.582 -30.568  1.00 81.64           O  
ATOM   1176  N   ALA A 153      25.844  14.355 -34.983  1.00 84.42           N  
ATOM   1177  CA  ALA A 153      25.593  15.327 -36.046  1.00 84.42           C  
ATOM   1178  C   ALA A 153      24.099  15.476 -36.400  1.00 84.42           C  
ATOM   1179  CB  ALA A 153      26.408  14.903 -37.274  1.00 84.42           C  
ATOM   1180  O   ALA A 153      23.679  16.567 -36.777  1.00 84.42           O  
ATOM   1181  N   ASP A 154      23.314  14.408 -36.243  1.00 83.12           N  
ATOM   1182  CA  ASP A 154      21.910  14.337 -36.651  1.00 83.12           C  
ATOM   1183  C   ASP A 154      20.975  14.190 -35.440  1.00 83.12           C  
ATOM   1184  CB  ASP A 154      21.728  13.152 -37.619  1.00 83.12           C  
ATOM   1185  O   ASP A 154      19.953  14.871 -35.332  1.00 83.12           O  
ATOM   1186  CG  ASP A 154      22.683  13.190 -38.819  1.00 83.12           C  
ATOM   1187  OD1 ASP A 154      22.710  14.224 -39.522  1.00 83.12           O  
ATOM   1188  OD2 ASP A 154      23.399  12.179 -39.017  1.00 83.12           O  
ATOM   1189  N   HIS A 155      21.321  13.300 -34.501  1.00 82.63           N  
ATOM   1190  CA  HIS A 155      20.444  12.871 -33.415  1.00 82.63           C  
ATOM   1191  C   HIS A 155      21.198  12.564 -32.112  1.00 82.63           C  
ATOM   1192  CB  HIS A 155      19.647  11.632 -33.858  1.00 82.63           C  
ATOM   1193  O   HIS A 155      22.257  11.933 -32.093  1.00 82.63           O  
ATOM   1194  CG  HIS A 155      18.862  11.802 -35.138  1.00 82.63           C  
ATOM   1195  CD2 HIS A 155      18.961  11.027 -36.262  1.00 82.63           C  
ATOM   1196  ND1 HIS A 155      17.972  12.813 -35.425  1.00 82.63           N  
ATOM   1197  CE1 HIS A 155      17.548  12.647 -36.688  1.00 82.63           C  
ATOM   1198  NE2 HIS A 155      18.114  11.563 -37.233  1.00 82.63           N  
ATOM   1199  N   ILE A 156      20.571  12.924 -30.989  1.00 88.81           N  
ATOM   1200  CA  ILE A 156      20.934  12.470 -29.642  1.00 88.81           C  
ATOM   1201  C   ILE A 156      19.808  11.559 -29.161  1.00 88.81           C  
ATOM   1202  CB  ILE A 156      21.155  13.670 -28.695  1.00 88.81           C  
ATOM   1203  O   ILE A 156      18.666  12.000 -29.049  1.00 88.81           O  
ATOM   1204  CG1 ILE A 156      22.327  14.545 -29.198  1.00 88.81           C  
ATOM   1205  CG2 ILE A 156      21.402  13.177 -27.257  1.00 88.81           C  
ATOM   1206  CD1 ILE A 156      22.588  15.799 -28.353  1.00 88.81           C  
ATOM   1207  N   LEU A 157      20.120  10.292 -28.886  1.00 90.66           N  
ATOM   1208  CA  LEU A 157      19.108   9.266 -28.628  1.00 90.66           C  
ATOM   1209  C   LEU A 157      19.076   8.891 -27.135  1.00 90.66           C  
ATOM   1210  CB  LEU A 157      19.388   8.047 -29.528  1.00 90.66           C  
ATOM   1211  O   LEU A 157      19.968   8.158 -26.687  1.00 90.66           O  
ATOM   1212  CG  LEU A 157      19.482   8.329 -31.040  1.00 90.66           C  
ATOM   1213  CD1 LEU A 157      19.852   7.038 -31.773  1.00 90.66           C  
ATOM   1214  CD2 LEU A 157      18.172   8.864 -31.617  1.00 90.66           C  
ATOM   1215  N   PRO A 158      18.106   9.371 -26.329  1.00 92.82           N  
ATOM   1216  CA  PRO A 158      17.987   9.003 -24.918  1.00 92.82           C  
ATOM   1217  C   PRO A 158      17.407   7.588 -24.768  1.00 92.82           C  
ATOM   1218  CB  PRO A 158      17.145  10.107 -24.272  1.00 92.82           C  
ATOM   1219  O   PRO A 158      16.221   7.382 -24.505  1.00 92.82           O  
ATOM   1220  CG  PRO A 158      16.249  10.579 -25.410  1.00 92.82           C  
ATOM   1221  CD  PRO A 158      17.129  10.408 -26.651  1.00 92.82           C  
ATOM   1222  N   HIS A 159      18.259   6.582 -24.954  1.00 92.91           N  
ATOM   1223  CA  HIS A 159      17.880   5.174 -24.836  1.00 92.91           C  
ATOM   1224  C   HIS A 159      17.631   4.732 -23.386  1.00 92.91           C  
ATOM   1225  CB  HIS A 159      18.978   4.309 -25.468  1.00 92.91           C  
ATOM   1226  O   HIS A 159      16.866   3.791 -23.167  1.00 92.91           O  
ATOM   1227  CG  HIS A 159      19.100   4.406 -26.970  1.00 92.91           C  
ATOM   1228  CD2 HIS A 159      18.140   4.807 -27.863  1.00 92.91           C  
ATOM   1229  ND1 HIS A 159      20.190   4.000 -27.708  1.00 92.91           N  
ATOM   1230  CE1 HIS A 159      19.884   4.131 -29.010  1.00 92.91           C  
ATOM   1231  NE2 HIS A 159      18.648   4.616 -29.150  1.00 92.91           N  
ATOM   1232  N   GLY A 160      18.259   5.394 -22.411  1.00 94.93           N  
ATOM   1233  CA  GLY A 160      18.272   4.959 -21.017  1.00 94.93           C  
ATOM   1234  C   GLY A 160      19.271   3.829 -20.741  1.00 94.93           C  
ATOM   1235  O   GLY A 160      19.767   3.152 -21.647  1.00 94.93           O  
ATOM   1236  N   PHE A 161      19.594   3.655 -19.464  1.00 94.71           N  
ATOM   1237  CA  PHE A 161      20.629   2.747 -18.976  1.00 94.71           C  
ATOM   1238  C   PHE A 161      20.226   2.177 -17.616  1.00 94.71           C  
ATOM   1239  CB  PHE A 161      21.942   3.542 -18.885  1.00 94.71           C  
ATOM   1240  O   PHE A 161      19.696   2.902 -16.780  1.00 94.71           O  
ATOM   1241  CG  PHE A 161      23.107   2.828 -18.230  1.00 94.71           C  
ATOM   1242  CD1 PHE A 161      23.218   2.791 -16.829  1.00 94.71           C  
ATOM   1243  CD2 PHE A 161      24.105   2.237 -19.022  1.00 94.71           C  
ATOM   1244  CE1 PHE A 161      24.295   2.121 -16.223  1.00 94.71           C  
ATOM   1245  CE2 PHE A 161      25.198   1.597 -18.413  1.00 94.71           C  
ATOM   1246  CZ  PHE A 161      25.276   1.503 -17.014  1.00 94.71           C  
ATOM   1247  N   CYS A 162      20.536   0.908 -17.359  1.00 96.46           N  
ATOM   1248  CA  CYS A 162      20.428   0.309 -16.031  1.00 96.46           C  
ATOM   1249  C   CYS A 162      21.658  -0.541 -15.698  1.00 96.46           C  
ATOM   1250  CB  CYS A 162      19.134  -0.505 -15.910  1.00 96.46           C  
ATOM   1251  O   CYS A 162      22.385  -1.008 -16.577  1.00 96.46           O  
ATOM   1252  SG  CYS A 162      17.570   0.401 -16.041  1.00 96.46           S  
ATOM   1253  N   TYR A 163      21.881  -0.770 -14.410  1.00 95.84           N  
ATOM   1254  CA  TYR A 163      23.007  -1.528 -13.886  1.00 95.84           C  
ATOM   1255  C   TYR A 163      22.551  -2.424 -12.736  1.00 95.84           C  
ATOM   1256  CB  TYR A 163      24.086  -0.537 -13.448  1.00 95.84           C  
ATOM   1257  O   TYR A 163      21.932  -1.957 -11.782  1.00 95.84           O  
ATOM   1258  CG  TYR A 163      25.408  -1.160 -13.063  1.00 95.84           C  
ATOM   1259  CD1 TYR A 163      25.834  -1.118 -11.725  1.00 95.84           C  
ATOM   1260  CD2 TYR A 163      26.244  -1.704 -14.057  1.00 95.84           C  
ATOM   1261  CE1 TYR A 163      27.114  -1.583 -11.379  1.00 95.84           C  
ATOM   1262  CE2 TYR A 163      27.518  -2.194 -13.713  1.00 95.84           C  
ATOM   1263  OH  TYR A 163      29.229  -2.464 -12.050  1.00 95.84           O  
ATOM   1264  CZ  TYR A 163      27.965  -2.098 -12.379  1.00 95.84           C  
ATOM   1265  N   ILE A 164      22.852  -3.720 -12.834  1.00 96.15           N  
ATOM   1266  CA  ILE A 164      22.615  -4.684 -11.758  1.00 96.15           C  
ATOM   1267  C   ILE A 164      23.856  -4.720 -10.870  1.00 96.15           C  
ATOM   1268  CB  ILE A 164      22.258  -6.089 -12.289  1.00 96.15           C  
ATOM   1269  O   ILE A 164      24.884  -5.274 -11.260  1.00 96.15           O  
ATOM   1270  CG1 ILE A 164      21.011  -6.053 -13.201  1.00 96.15           C  
ATOM   1271  CG2 ILE A 164      22.042  -7.053 -11.104  1.00 96.15           C  
ATOM   1272  CD1 ILE A 164      20.644  -7.426 -13.786  1.00 96.15           C  
ATOM   1273  N   ILE A 165      23.742  -4.162  -9.674  1.00 96.14           N  
ATOM   1274  CA  ILE A 165      24.751  -4.157  -8.621  1.00 96.14           C  
ATOM   1275  C   ILE A 165      24.698  -5.511  -7.882  1.00 96.14           C  
ATOM   1276  CB  ILE A 165      24.505  -2.967  -7.664  1.00 96.14           C  
ATOM   1277  O   ILE A 165      23.608  -5.983  -7.538  1.00 96.14           O  
ATOM   1278  CG1 ILE A 165      24.416  -1.618  -8.417  1.00 96.14           C  
ATOM   1279  CG2 ILE A 165      25.597  -2.878  -6.583  1.00 96.14           C  
ATOM   1280  CD1 ILE A 165      23.902  -0.458  -7.558  1.00 96.14           C  
ATOM   1281  N   PRO A 166      25.847  -6.169  -7.636  1.00 95.38           N  
ATOM   1282  CA  PRO A 166      25.895  -7.391  -6.834  1.00 95.38           C  
ATOM   1283  C   PRO A 166      25.462  -7.130  -5.381  1.00 95.38           C  
ATOM   1284  CB  PRO A 166      27.344  -7.877  -6.935  1.00 95.38           C  
ATOM   1285  O   PRO A 166      25.580  -6.012  -4.884  1.00 95.38           O  
ATOM   1286  CG  PRO A 166      28.133  -6.587  -7.146  1.00 95.38           C  
ATOM   1287  CD  PRO A 166      27.193  -5.749  -8.004  1.00 95.38           C  
ATOM   1288  N   SER A 167      25.008  -8.169  -4.674  1.00 93.88           N  
ATOM   1289  CA  SER A 167      24.513  -8.067  -3.286  1.00 93.88           C  
ATOM   1290  C   SER A 167      25.533  -7.475  -2.306  1.00 93.88           C  
ATOM   1291  CB  SER A 167      24.091  -9.455  -2.792  1.00 93.88           C  
ATOM   1292  O   SER A 167      25.170  -6.759  -1.378  1.00 93.88           O  
ATOM   1293  OG  SER A 167      25.130 -10.398  -3.009  1.00 93.88           O  
ATOM   1294  N   ASN A 168      26.825  -7.690  -2.554  1.00 93.74           N  
ATOM   1295  CA  ASN A 168      27.925  -7.143  -1.759  1.00 93.74           C  
ATOM   1296  C   ASN A 168      28.294  -5.681  -2.080  1.00 93.74           C  
ATOM   1297  CB  ASN A 168      29.122  -8.096  -1.880  1.00 93.74           C  
ATOM   1298  O   ASN A 168      29.272  -5.161  -1.538  1.00 93.74           O  
ATOM   1299  CG  ASN A 168      29.775  -8.103  -3.249  1.00 93.74           C  
ATOM   1300  ND2 ASN A 168      30.790  -8.914  -3.414  1.00 93.74           N  
ATOM   1301  OD1 ASN A 168      29.415  -7.393  -4.178  1.00 93.74           O  
ATOM   1302  N   LEU A 169      27.548  -5.022  -2.974  1.00 94.34           N  
ATOM   1303  CA  LEU A 169      27.732  -3.621  -3.365  1.00 94.34           C  
ATOM   1304  C   LEU A 169      29.130  -3.295  -3.933  1.00 94.34           C  
ATOM   1305  CB  LEU A 169      27.319  -2.692  -2.204  1.00 94.34           C  
ATOM   1306  O   LEU A 169      29.605  -2.161  -3.823  1.00 94.34           O  
ATOM   1307  CG  LEU A 169      25.940  -2.961  -1.574  1.00 94.34           C  
ATOM   1308  CD1 LEU A 169      25.737  -1.976  -0.422  1.00 94.34           C  
ATOM   1309  CD2 LEU A 169      24.807  -2.791  -2.587  1.00 94.34           C  
ATOM   1310  N   GLN A 170      29.814  -4.283  -4.518  1.00 92.23           N  
ATOM   1311  CA  GLN A 170      31.091  -4.088  -5.210  1.00 92.23           C  
ATOM   1312  C   GLN A 170      30.900  -3.615  -6.661  1.00 92.23           C  
ATOM   1313  CB  GLN A 170      31.928  -5.377  -5.170  1.00 92.23           C  
ATOM   1314  O   GLN A 170      29.884  -3.889  -7.299  1.00 92.23           O  
ATOM   1315  CG  GLN A 170      32.413  -5.728  -3.755  1.00 92.23           C  
ATOM   1316  CD  GLN A 170      33.299  -6.972  -3.722  1.00 92.23           C  
ATOM   1317  NE2 GLN A 170      33.852  -7.304  -2.576  1.00 92.23           N  
ATOM   1318  OE1 GLN A 170      33.525  -7.662  -4.709  1.00 92.23           O  
ATOM   1319  N   ALA A 171      31.936  -2.982  -7.219  1.00 88.04           N  
ATOM   1320  CA  ALA A 171      31.996  -2.474  -8.595  1.00 88.04           C  
ATOM   1321  C   ALA A 171      32.165  -3.589  -9.656  1.00 88.04           C  
ATOM   1322  CB  ALA A 171      33.116  -1.428  -8.645  1.00 88.04           C  
ATOM   1323  O   ALA A 171      33.082  -3.563 -10.475  1.00 88.04           O  
ATOM   1324  N   LYS A 172      31.323  -4.629  -9.602  1.00 87.65           N  
ATOM   1325  CA  LYS A 172      31.337  -5.803 -10.498  1.00 87.65           C  
ATOM   1326  C   LYS A 172      29.920  -6.203 -10.913  1.00 87.65           C  
ATOM   1327  CB  LYS A 172      32.081  -6.981  -9.851  1.00 87.65           C  
ATOM   1328  O   LYS A 172      29.512  -7.355 -10.785  1.00 87.65           O  
ATOM   1329  CG  LYS A 172      33.587  -6.744  -9.714  1.00 87.65           C  
ATOM   1330  CD  LYS A 172      34.244  -8.026  -9.196  1.00 87.65           C  
ATOM   1331  CE  LYS A 172      35.754  -7.834  -9.068  1.00 87.65           C  
ATOM   1332  NZ  LYS A 172      36.392  -9.049  -8.506  1.00 87.65           N  
ATOM   1333  N   GLY A 173      29.147  -5.215 -11.331  1.00 90.17           N  
ATOM   1334  CA  GLY A 173      27.774  -5.394 -11.768  1.00 90.17           C  
ATOM   1335  C   GLY A 173      27.645  -5.705 -13.253  1.00 90.17           C  
ATOM   1336  O   GLY A 173      28.623  -5.915 -13.972  1.00 90.17           O  
ATOM   1337  N   ARG A 174      26.395  -5.741 -13.710  1.00 92.89           N  
ATOM   1338  CA  ARG A 174      26.028  -6.018 -15.100  1.00 92.89           C  
ATOM   1339  C   ARG A 174      25.287  -4.830 -15.701  1.00 92.89           C  
ATOM   1340  CB  ARG A 174      25.209  -7.314 -15.148  1.00 92.89           C  
ATOM   1341  O   ARG A 174      24.220  -4.460 -15.223  1.00 92.89           O  
ATOM   1342  CG  ARG A 174      24.693  -7.607 -16.558  1.00 92.89           C  
ATOM   1343  CD  ARG A 174      23.833  -8.865 -16.567  1.00 92.89           C  
ATOM   1344  NE  ARG A 174      23.179  -8.984 -17.872  1.00 92.89           N  
ATOM   1345  NH1 ARG A 174      22.093 -10.986 -17.546  1.00 92.89           N  
ATOM   1346  NH2 ARG A 174      21.892  -9.895 -19.474  1.00 92.89           N  
ATOM   1347  CZ  ARG A 174      22.393  -9.954 -18.280  1.00 92.89           C  
ATOM   1348  N   THR A 175      25.813  -4.308 -16.801  1.00 93.11           N  
ATOM   1349  CA  THR A 175      25.183  -3.249 -17.599  1.00 93.11           C  
ATOM   1350  C   THR A 175      24.003  -3.768 -18.419  1.00 93.11           C  
ATOM   1351  CB  THR A 175      26.231  -2.619 -18.522  1.00 93.11           C  
ATOM   1352  O   THR A 175      24.093  -4.832 -19.036  1.00 93.11           O  
ATOM   1353  CG2 THR A 175      25.653  -1.549 -19.442  1.00 93.11           C  
ATOM   1354  OG1 THR A 175      27.229  -2.032 -17.720  1.00 93.11           O  
ATOM   1355  N   LEU A 176      22.923  -2.985 -18.468  1.00 93.63           N  
ATOM   1356  CA  LEU A 176      21.724  -3.211 -19.270  1.00 93.63           C  
ATOM   1357  C   LEU A 176      21.407  -1.958 -20.105  1.00 93.63           C  
ATOM   1358  CB  LEU A 176      20.533  -3.539 -18.352  1.00 93.63           C  
ATOM   1359  O   LEU A 176      21.188  -0.878 -19.563  1.00 93.63           O  
ATOM   1360  CG  LEU A 176      20.708  -4.692 -17.350  1.00 93.63           C  
ATOM   1361  CD1 LEU A 176      19.409  -4.825 -16.554  1.00 93.63           C  
ATOM   1362  CD2 LEU A 176      20.993  -6.030 -18.034  1.00 93.63           C  
ATOM   1363  N   ILE A 177      21.346  -2.120 -21.428  1.00 91.96           N  
ATOM   1364  CA  ILE A 177      20.983  -1.068 -22.397  1.00 91.96           C  
ATOM   1365  C   ILE A 177      19.946  -1.606 -23.401  1.00 91.96           C  
ATOM   1366  CB  ILE A 177      22.242  -0.455 -23.063  1.00 91.96           C  
ATOM   1367  O   ILE A 177      20.212  -1.689 -24.603  1.00 91.96           O  
ATOM   1368  CG1 ILE A 177      23.214  -1.524 -23.623  1.00 91.96           C  
ATOM   1369  CG2 ILE A 177      22.942   0.481 -22.063  1.00 91.96           C  
ATOM   1370  CD1 ILE A 177      24.433  -0.930 -24.337  1.00 91.96           C  
ATOM   1371  N   PRO A 178      18.759  -2.036 -22.924  1.00 89.24           N  
ATOM   1372  CA  PRO A 178      17.830  -2.857 -23.706  1.00 89.24           C  
ATOM   1373  C   PRO A 178      17.364  -2.186 -25.003  1.00 89.24           C  
ATOM   1374  CB  PRO A 178      16.656  -3.143 -22.760  1.00 89.24           C  
ATOM   1375  O   PRO A 178      17.246  -2.848 -26.030  1.00 89.24           O  
ATOM   1376  CG  PRO A 178      16.700  -1.998 -21.748  1.00 89.24           C  
ATOM   1377  CD  PRO A 178      18.198  -1.746 -21.608  1.00 89.24           C  
ATOM   1378  N   CYS A 179      17.150  -0.869 -24.986  1.00 88.84           N  
ATOM   1379  CA  CYS A 179      16.685  -0.144 -26.166  1.00 88.84           C  
ATOM   1380  C   CYS A 179      17.752   0.006 -27.253  1.00 88.84           C  
ATOM   1381  CB  CYS A 179      16.088   1.185 -25.714  1.00 88.84           C  
ATOM   1382  O   CYS A 179      17.422  -0.070 -28.432  1.00 88.84           O  
ATOM   1383  SG  CYS A 179      14.418   0.882 -25.098  1.00 88.84           S  
ATOM   1384  N   TYR A 180      19.033   0.113 -26.889  1.00 87.22           N  
ATOM   1385  CA  TYR A 180      20.110   0.075 -27.879  1.00 87.22           C  
ATOM   1386  C   TYR A 180      20.245  -1.315 -28.524  1.00 87.22           C  
ATOM   1387  CB  TYR A 180      21.427   0.506 -27.229  1.00 87.22           C  
ATOM   1388  O   TYR A 180      20.400  -1.419 -29.742  1.00 87.22           O  
ATOM   1389  CG  TYR A 180      22.626   0.214 -28.107  1.00 87.22           C  
ATOM   1390  CD1 TYR A 180      23.511  -0.815 -27.740  1.00 87.22           C  
ATOM   1391  CD2 TYR A 180      22.796   0.885 -29.335  1.00 87.22           C  
ATOM   1392  CE1 TYR A 180      24.602  -1.137 -28.560  1.00 87.22           C  
ATOM   1393  CE2 TYR A 180      23.859   0.530 -30.188  1.00 87.22           C  
ATOM   1394  OH  TYR A 180      25.866  -0.776 -30.539  1.00 87.22           O  
ATOM   1395  CZ  TYR A 180      24.774  -0.469 -29.789  1.00 87.22           C  
ATOM   1396  N   GLU A 181      20.147  -2.385 -27.727  1.00 82.89           N  
ATOM   1397  CA  GLU A 181      20.231  -3.762 -28.239  1.00 82.89           C  
ATOM   1398  C   GLU A 181      19.120  -4.086 -29.248  1.00 82.89           C  
ATOM   1399  CB  GLU A 181      20.184  -4.766 -27.075  1.00 82.89           C  
ATOM   1400  O   GLU A 181      19.330  -4.868 -30.178  1.00 82.89           O  
ATOM   1401  CG  GLU A 181      21.460  -4.777 -26.219  1.00 82.89           C  
ATOM   1402  CD  GLU A 181      22.726  -5.220 -26.978  1.00 82.89           C  
ATOM   1403  OE1 GLU A 181      23.829  -4.960 -26.452  1.00 82.89           O  
ATOM   1404  OE2 GLU A 181      22.618  -5.818 -28.078  1.00 82.89           O  
ATOM   1405  N   GLU A 182      17.947  -3.470 -29.103  1.00 76.20           N  
ATOM   1406  CA  GLU A 182      16.846  -3.606 -30.057  1.00 76.20           C  
ATOM   1407  C   GLU A 182      16.956  -2.647 -31.244  1.00 76.20           C  
ATOM   1408  CB  GLU A 182      15.528  -3.446 -29.308  1.00 76.20           C  
ATOM   1409  O   GLU A 182      16.755  -3.069 -32.385  1.00 76.20           O  
ATOM   1410  CG  GLU A 182      14.338  -3.823 -30.203  1.00 76.20           C  
ATOM   1411  CD  GLU A 182      13.064  -4.076 -29.394  1.00 76.20           C  
ATOM   1412  OE1 GLU A 182      12.099  -4.609 -29.981  1.00 76.20           O  
ATOM   1413  OE2 GLU A 182      13.090  -3.852 -28.161  1.00 76.20           O  
ATOM   1414  N   TYR A 183      17.367  -1.397 -31.011  1.00 72.44           N  
ATOM   1415  CA  TYR A 183      17.640  -0.426 -32.073  1.00 72.44           C  
ATOM   1416  C   TYR A 183      18.622  -0.994 -33.105  1.00 72.44           C  
ATOM   1417  CB  TYR A 183      18.196   0.861 -31.452  1.00 72.44           C  
ATOM   1418  O   TYR A 183      18.375  -0.941 -34.308  1.00 72.44           O  
ATOM   1419  CG  TYR A 183      18.497   1.928 -32.481  1.00 72.44           C  
ATOM   1420  CD1 TYR A 183      19.783   2.034 -33.048  1.00 72.44           C  
ATOM   1421  CD2 TYR A 183      17.467   2.787 -32.906  1.00 72.44           C  
ATOM   1422  CE1 TYR A 183      20.031   2.997 -34.045  1.00 72.44           C  
ATOM   1423  CE2 TYR A 183      17.714   3.753 -33.898  1.00 72.44           C  
ATOM   1424  OH  TYR A 183      19.252   4.778 -35.434  1.00 72.44           O  
ATOM   1425  CZ  TYR A 183      18.998   3.858 -34.470  1.00 72.44           C  
ATOM   1426  N   LYS A 184      19.692  -1.650 -32.635  1.00 73.09           N  
ATOM   1427  CA  LYS A 184      20.674  -2.339 -33.483  1.00 73.09           C  
ATOM   1428  C   LYS A 184      20.051  -3.410 -34.389  1.00 73.09           C  
ATOM   1429  CB  LYS A 184      21.728  -2.949 -32.552  1.00 73.09           C  
ATOM   1430  O   LYS A 184      20.589  -3.674 -35.462  1.00 73.09           O  
ATOM   1431  CG  LYS A 184      22.843  -3.701 -33.294  1.00 73.09           C  
ATOM   1432  CD  LYS A 184      23.781  -4.325 -32.264  1.00 73.09           C  
ATOM   1433  CE  LYS A 184      24.753  -5.297 -32.929  1.00 73.09           C  
ATOM   1434  NZ  LYS A 184      25.395  -6.123 -31.878  1.00 73.09           N  
ATOM   1435  N   LYS A 185      18.965  -4.059 -33.958  1.00 67.60           N  
ATOM   1436  CA  LYS A 185      18.292  -5.119 -34.725  1.00 67.60           C  
ATOM   1437  C   LYS A 185      17.338  -4.561 -35.777  1.00 67.60           C  
ATOM   1438  CB  LYS A 185      17.534  -6.071 -33.788  1.00 67.60           C  
ATOM   1439  O   LYS A 185      17.239  -5.155 -36.844  1.00 67.60           O  
ATOM   1440  CG  LYS A 185      18.471  -6.902 -32.903  1.00 67.60           C  
ATOM   1441  CD  LYS A 185      17.644  -7.758 -31.937  1.00 67.60           C  
ATOM   1442  CE  LYS A 185      18.566  -8.537 -30.997  1.00 67.60           C  
ATOM   1443  NZ  LYS A 185      17.782  -9.336 -30.023  1.00 67.60           N  
ATOM   1444  N   LYS A 186      16.638  -3.462 -35.477  1.00 64.85           N  
ATOM   1445  CA  LYS A 186      15.575  -2.916 -36.339  1.00 64.85           C  
ATOM   1446  C   LYS A 186      15.966  -1.667 -37.141  1.00 64.85           C  
ATOM   1447  CB  LYS A 186      14.296  -2.682 -35.509  1.00 64.85           C  
ATOM   1448  O   LYS A 186      15.203  -1.299 -38.022  1.00 64.85           O  
ATOM   1449  CG  LYS A 186      13.512  -3.967 -35.166  1.00 64.85           C  
ATOM   1450  CD  LYS A 186      12.214  -3.576 -34.433  1.00 64.85           C  
ATOM   1451  CE  LYS A 186      11.209  -4.710 -34.177  1.00 64.85           C  
ATOM   1452  NZ  LYS A 186      10.004  -4.163 -33.490  1.00 64.85           N  
ATOM   1453  N   TYR A 187      17.105  -1.016 -36.864  1.00 60.44           N  
ATOM   1454  CA  TYR A 187      17.479   0.280 -37.471  1.00 60.44           C  
ATOM   1455  C   TYR A 187      16.343   1.331 -37.394  1.00 60.44           C  
ATOM   1456  CB  TYR A 187      18.027   0.073 -38.903  1.00 60.44           C  
ATOM   1457  O   TYR A 187      16.198   2.171 -38.275  1.00 60.44           O  
ATOM   1458  CG  TYR A 187      19.500  -0.273 -38.984  1.00 60.44           C  
ATOM   1459  CD1 TYR A 187      20.449   0.767 -39.045  1.00 60.44           C  
ATOM   1460  CD2 TYR A 187      19.921  -1.614 -39.048  1.00 60.44           C  
ATOM   1461  CE1 TYR A 187      21.817   0.471 -39.185  1.00 60.44           C  
ATOM   1462  CE2 TYR A 187      21.290  -1.916 -39.181  1.00 60.44           C  
ATOM   1463  OH  TYR A 187      23.561  -1.160 -39.400  1.00 60.44           O  
ATOM   1464  CZ  TYR A 187      22.239  -0.874 -39.257  1.00 60.44           C  
ATOM   1465  N   GLY A 188      15.494   1.252 -36.363  1.00 60.22           N  
ATOM   1466  CA  GLY A 188      14.190   1.918 -36.346  1.00 60.22           C  
ATOM   1467  C   GLY A 188      14.122   3.130 -35.421  1.00 60.22           C  
ATOM   1468  O   GLY A 188      14.603   3.084 -34.289  1.00 60.22           O  
ATOM   1469  N   GLU A 189      13.441   4.185 -35.875  1.00 63.28           N  
ATOM   1470  CA  GLU A 189      13.098   5.396 -35.101  1.00 63.28           C  
ATOM   1471  C   GLU A 189      12.274   5.095 -33.830  1.00 63.28           C  
ATOM   1472  CB  GLU A 189      12.301   6.356 -36.002  1.00 63.28           C  
ATOM   1473  O   GLU A 189      12.249   5.888 -32.890  1.00 63.28           O  
ATOM   1474  CG  GLU A 189      13.103   6.867 -37.213  1.00 63.28           C  
ATOM   1475  CD  GLU A 189      12.327   7.887 -38.068  1.00 63.28           C  
ATOM   1476  OE1 GLU A 189      12.953   8.418 -39.010  1.00 63.28           O  
ATOM   1477  OE2 GLU A 189      11.129   8.129 -37.778  1.00 63.28           O  
ATOM   1478  N   GLU A 190      11.659   3.911 -33.760  1.00 68.93           N  
ATOM   1479  CA  GLU A 190      10.744   3.461 -32.703  1.00 68.93           C  
ATOM   1480  C   GLU A 190      11.339   3.497 -31.284  1.00 68.93           C  
ATOM   1481  CB  GLU A 190      10.300   2.021 -33.018  1.00 68.93           C  
ATOM   1482  O   GLU A 190      10.597   3.618 -30.313  1.00 68.93           O  
ATOM   1483  CG  GLU A 190       9.530   1.896 -34.344  1.00 68.93           C  
ATOM   1484  CD  GLU A 190       9.119   0.450 -34.690  1.00 68.93           C  
ATOM   1485  OE1 GLU A 190       8.277   0.305 -35.598  1.00 68.93           O  
ATOM   1486  OE2 GLU A 190       9.662  -0.514 -34.092  1.00 68.93           O  
ATOM   1487  N   HIS A 191      12.663   3.421 -31.125  1.00 70.73           N  
ATOM   1488  CA  HIS A 191      13.320   3.453 -29.809  1.00 70.73           C  
ATOM   1489  C   HIS A 191      14.202   4.682 -29.578  1.00 70.73           C  
ATOM   1490  CB  HIS A 191      14.053   2.129 -29.554  1.00 70.73           C  
ATOM   1491  O   HIS A 191      14.905   4.731 -28.567  1.00 70.73           O  
ATOM   1492  CG  HIS A 191      13.101   0.972 -29.416  1.00 70.73           C  
ATOM   1493  CD2 HIS A 191      13.042  -0.132 -30.221  1.00 70.73           C  
ATOM   1494  ND1 HIS A 191      12.066   0.875 -28.508  1.00 70.73           N  
ATOM   1495  CE1 HIS A 191      11.381  -0.242 -28.795  1.00 70.73           C  
ATOM   1496  NE2 HIS A 191      11.969  -0.915 -29.790  1.00 70.73           N  
ATOM   1497  N   GLY A 192      14.140   5.686 -30.460  1.00 77.97           N  
ATOM   1498  CA  GLY A 192      15.019   6.856 -30.398  1.00 77.97           C  
ATOM   1499  C   GLY A 192      14.940   7.620 -29.072  1.00 77.97           C  
ATOM   1500  O   GLY A 192      15.969   8.058 -28.564  1.00 77.97           O  
ATOM   1501  N   SER A 193      13.751   7.695 -28.463  1.00 88.81           N  
ATOM   1502  CA  SER A 193      13.515   8.377 -27.179  1.00 88.81           C  
ATOM   1503  C   SER A 193      13.133   7.435 -26.033  1.00 88.81           C  
ATOM   1504  CB  SER A 193      12.495   9.512 -27.338  1.00 88.81           C  
ATOM   1505  O   SER A 193      12.456   7.845 -25.099  1.00 88.81           O  
ATOM   1506  OG  SER A 193      12.920  10.415 -28.341  1.00 88.81           O  
ATOM   1507  N   CYS A 194      13.534   6.164 -26.099  1.00 91.54           N  
ATOM   1508  CA  CYS A 194      13.024   5.091 -25.240  1.00 91.54           C  
ATOM   1509  C   CYS A 194      12.988   5.386 -23.722  1.00 91.54           C  
ATOM   1510  CB  CYS A 194      13.847   3.835 -25.547  1.00 91.54           C  
ATOM   1511  O   CYS A 194      11.995   5.047 -23.073  1.00 91.54           O  
ATOM   1512  SG  CYS A 194      13.828   2.596 -24.237  1.00 91.54           S  
ATOM   1513  N   GLN A 195      14.041   5.993 -23.163  1.00 95.31           N  
ATOM   1514  CA  GLN A 195      14.181   6.282 -21.730  1.00 95.31           C  
ATOM   1515  C   GLN A 195      13.956   5.064 -20.811  1.00 95.31           C  
ATOM   1516  CB  GLN A 195      13.312   7.488 -21.335  1.00 95.31           C  
ATOM   1517  O   GLN A 195      13.246   5.148 -19.805  1.00 95.31           O  
ATOM   1518  CG  GLN A 195      13.757   8.799 -22.001  1.00 95.31           C  
ATOM   1519  CD  GLN A 195      12.895  10.000 -21.615  1.00 95.31           C  
ATOM   1520  NE2 GLN A 195      12.097   9.937 -20.568  1.00 95.31           N  
ATOM   1521  OE1 GLN A 195      12.953  11.047 -22.235  1.00 95.31           O  
ATOM   1522  N   ALA A 196      14.552   3.915 -21.152  1.00 95.49           N  
ATOM   1523  CA  ALA A 196      14.436   2.709 -20.335  1.00 95.49           C  
ATOM   1524  C   ALA A 196      15.001   2.925 -18.921  1.00 95.49           C  
ATOM   1525  CB  ALA A 196      15.126   1.524 -21.021  1.00 95.49           C  
ATOM   1526  O   ALA A 196      16.109   3.441 -18.756  1.00 95.49           O  
ATOM   1527  N   GLY A 197      14.253   2.478 -17.911  1.00 96.52           N  
ATOM   1528  CA  GLY A 197      14.649   2.564 -16.505  1.00 96.52           C  
ATOM   1529  C   GLY A 197      14.127   3.796 -15.769  1.00 96.52           C  
ATOM   1530  O   GLY A 197      14.599   4.077 -14.669  1.00 96.52           O  
ATOM   1531  N   ILE A 198      13.158   4.526 -16.341  1.00 97.14           N  
ATOM   1532  CA  ILE A 198      12.432   5.577 -15.602  1.00 97.14           C  
ATOM   1533  C   ILE A 198      11.797   5.010 -14.325  1.00 97.14           C  
ATOM   1534  CB  ILE A 198      11.385   6.259 -16.508  1.00 97.14           C  
ATOM   1535  O   ILE A 198      11.908   5.603 -13.260  1.00 97.14           O  
ATOM   1536  CG1 ILE A 198      10.875   7.549 -15.831  1.00 97.14           C  
ATOM   1537  CG2 ILE A 198      10.223   5.317 -16.874  1.00 97.14           C  
ATOM   1538  CD1 ILE A 198      10.003   8.425 -16.739  1.00 97.14           C  
ATOM   1539  N   ALA A 199      11.249   3.801 -14.435  1.00 97.70           N  
ATOM   1540  CA  ALA A 199      10.815   2.952 -13.344  1.00 97.70           C  
ATOM   1541  C   ALA A 199      11.440   1.565 -13.527  1.00 97.70           C  
ATOM   1542  CB  ALA A 199       9.285   2.917 -13.313  1.00 97.70           C  
ATOM   1543  O   ALA A 199      11.659   1.107 -14.658  1.00 97.70           O  
ATOM   1544  N   GLY A 200      11.730   0.902 -12.414  1.00 97.02           N  
ATOM   1545  CA  GLY A 200      12.334  -0.420 -12.390  1.00 97.02           C  
ATOM   1546  C   GLY A 200      11.740  -1.259 -11.270  1.00 97.02           C  
ATOM   1547  O   GLY A 200      11.488  -0.748 -10.186  1.00 97.02           O  
ATOM   1548  N   PHE A 201      11.536  -2.544 -11.534  1.00 97.07           N  
ATOM   1549  CA  PHE A 201      11.084  -3.515 -10.544  1.00 97.07           C  
ATOM   1550  C   PHE A 201      11.896  -4.801 -10.681  1.00 97.07           C  
ATOM   1551  CB  PHE A 201       9.577  -3.751 -10.682  1.00 97.07           C  
ATOM   1552  O   PHE A 201      12.308  -5.176 -11.784  1.00 97.07           O  
ATOM   1553  CG  PHE A 201       8.967  -4.424  -9.474  1.00 97.07           C  
ATOM   1554  CD1 PHE A 201       8.734  -5.813  -9.464  1.00 97.07           C  
ATOM   1555  CD2 PHE A 201       8.614  -3.645  -8.357  1.00 97.07           C  
ATOM   1556  CE1 PHE A 201       8.132  -6.411  -8.342  1.00 97.07           C  
ATOM   1557  CE2 PHE A 201       8.023  -4.249  -7.236  1.00 97.07           C  
ATOM   1558  CZ  PHE A 201       7.777  -5.631  -7.231  1.00 97.07           C  
ATOM   1559  N   PHE A 202      12.162  -5.472  -9.565  1.00 95.58           N  
ATOM   1560  CA  PHE A 202      13.066  -6.614  -9.527  1.00 95.58           C  
ATOM   1561  C   PHE A 202      12.411  -7.757  -8.749  1.00 95.58           C  
ATOM   1562  CB  PHE A 202      14.420  -6.157  -8.948  1.00 95.58           C  
ATOM   1563  O   PHE A 202      12.171  -7.643  -7.557  1.00 95.58           O  
ATOM   1564  CG  PHE A 202      15.645  -6.969  -9.331  1.00 95.58           C  
ATOM   1565  CD1 PHE A 202      16.928  -6.417  -9.158  1.00 95.58           C  
ATOM   1566  CD2 PHE A 202      15.532  -8.263  -9.864  1.00 95.58           C  
ATOM   1567  CE1 PHE A 202      18.075  -7.137  -9.542  1.00 95.58           C  
ATOM   1568  CE2 PHE A 202      16.669  -9.004 -10.186  1.00 95.58           C  
ATOM   1569  CZ  PHE A 202      17.948  -8.438 -10.061  1.00 95.58           C  
ATOM   1570  N   THR A 203      12.133  -8.864  -9.432  1.00 93.72           N  
ATOM   1571  CA  THR A 203      11.634 -10.110  -8.830  1.00 93.72           C  
ATOM   1572  C   THR A 203      12.761 -11.137  -8.716  1.00 93.72           C  
ATOM   1573  CB  THR A 203      10.465 -10.684  -9.641  1.00 93.72           C  
ATOM   1574  O   THR A 203      13.910 -10.867  -9.078  1.00 93.72           O  
ATOM   1575  CG2 THR A 203       9.349  -9.671  -9.865  1.00 93.72           C  
ATOM   1576  OG1 THR A 203      10.925 -11.089 -10.903  1.00 93.72           O  
ATOM   1577  N   GLU A 204      12.471 -12.343  -8.231  1.00 90.39           N  
ATOM   1578  CA  GLU A 204      13.479 -13.402  -8.183  1.00 90.39           C  
ATOM   1579  C   GLU A 204      14.042 -13.760  -9.570  1.00 90.39           C  
ATOM   1580  CB  GLU A 204      12.916 -14.651  -7.513  1.00 90.39           C  
ATOM   1581  O   GLU A 204      15.259 -13.927  -9.706  1.00 90.39           O  
ATOM   1582  CG  GLU A 204      12.532 -14.387  -6.051  1.00 90.39           C  
ATOM   1583  CD  GLU A 204      12.443 -15.694  -5.254  1.00 90.39           C  
ATOM   1584  OE1 GLU A 204      12.732 -15.625  -4.043  1.00 90.39           O  
ATOM   1585  OE2 GLU A 204      12.241 -16.753  -5.887  1.00 90.39           O  
ATOM   1586  N   GLU A 205      13.184 -13.800 -10.594  1.00 89.07           N  
ATOM   1587  CA  GLU A 205      13.533 -14.247 -11.951  1.00 89.07           C  
ATOM   1588  C   GLU A 205      13.602 -13.112 -12.984  1.00 89.07           C  
ATOM   1589  CB  GLU A 205      12.515 -15.292 -12.432  1.00 89.07           C  
ATOM   1590  O   GLU A 205      14.327 -13.222 -13.974  1.00 89.07           O  
ATOM   1591  CG  GLU A 205      12.436 -16.547 -11.547  1.00 89.07           C  
ATOM   1592  CD  GLU A 205      11.607 -17.671 -12.197  1.00 89.07           C  
ATOM   1593  OE1 GLU A 205      11.762 -18.838 -11.788  1.00 89.07           O  
ATOM   1594  OE2 GLU A 205      10.878 -17.413 -13.187  1.00 89.07           O  
ATOM   1595  N   LEU A 206      12.861 -12.018 -12.782  1.00 93.68           N  
ATOM   1596  CA  LEU A 206      12.661 -10.964 -13.781  1.00 93.68           C  
ATOM   1597  C   LEU A 206      13.187  -9.606 -13.311  1.00 93.68           C  
ATOM   1598  CB  LEU A 206      11.174 -10.843 -14.176  1.00 93.68           C  
ATOM   1599  O   LEU A 206      12.930  -9.179 -12.184  1.00 93.68           O  
ATOM   1600  CG  LEU A 206      10.468 -12.147 -14.588  1.00 93.68           C  
ATOM   1601  CD1 LEU A 206       9.005 -11.850 -14.916  1.00 93.68           C  
ATOM   1602  CD2 LEU A 206      11.118 -12.789 -15.816  1.00 93.68           C  
ATOM   1603  N   VAL A 207      13.833  -8.887 -14.227  1.00 96.16           N  
ATOM   1604  CA  VAL A 207      14.105  -7.447 -14.120  1.00 96.16           C  
ATOM   1605  C   VAL A 207      13.166  -6.721 -15.076  1.00 96.16           C  
ATOM   1606  CB  VAL A 207      15.577  -7.132 -14.437  1.00 96.16           C  
ATOM   1607  O   VAL A 207      13.259  -6.903 -16.290  1.00 96.16           O  
ATOM   1608  CG1 VAL A 207      15.867  -5.630 -14.386  1.00 96.16           C  
ATOM   1609  CG2 VAL A 207      16.531  -7.825 -13.461  1.00 96.16           C  
ATOM   1610  N   VAL A 208      12.267  -5.904 -14.538  1.00 96.19           N  
ATOM   1611  CA  VAL A 208      11.254  -5.153 -15.287  1.00 96.19           C  
ATOM   1612  C   VAL A 208      11.682  -3.691 -15.360  1.00 96.19           C  
ATOM   1613  CB  VAL A 208       9.876  -5.284 -14.610  1.00 96.19           C  
ATOM   1614  O   VAL A 208      11.984  -3.082 -14.339  1.00 96.19           O  
ATOM   1615  CG1 VAL A 208       8.784  -4.584 -15.422  1.00 96.19           C  
ATOM   1616  CG2 VAL A 208       9.459  -6.749 -14.416  1.00 96.19           C  
ATOM   1617  N   MET A 209      11.717  -3.119 -16.561  1.00 97.04           N  
ATOM   1618  CA  MET A 209      12.112  -1.730 -16.803  1.00 97.04           C  
ATOM   1619  C   MET A 209      11.053  -1.026 -17.649  1.00 97.04           C  
ATOM   1620  CB  MET A 209      13.474  -1.685 -17.512  1.00 97.04           C  
ATOM   1621  O   MET A 209      10.694  -1.492 -18.732  1.00 97.04           O  
ATOM   1622  CG  MET A 209      14.631  -2.222 -16.660  1.00 97.04           C  
ATOM   1623  SD  MET A 209      16.142  -2.590 -17.604  1.00 97.04           S  
ATOM   1624  CE  MET A 209      15.639  -4.141 -18.399  1.00 97.04           C  
ATOM   1625  N   GLY A 210      10.581   0.119 -17.172  1.00 96.50           N  
ATOM   1626  CA  GLY A 210       9.677   0.994 -17.908  1.00 96.50           C  
ATOM   1627  C   GLY A 210      10.395   1.784 -19.005  1.00 96.50           C  
ATOM   1628  O   GLY A 210      11.526   2.224 -18.793  1.00 96.50           O  
ATOM   1629  N   ALA A 211       9.769   1.949 -20.175  1.00 95.34           N  
ATOM   1630  CA  ALA A 211      10.345   2.633 -21.339  1.00 95.34           C  
ATOM   1631  C   ALA A 211       9.289   3.488 -22.085  1.00 95.34           C  
ATOM   1632  CB  ALA A 211      10.996   1.568 -22.230  1.00 95.34           C  
ATOM   1633  O   ALA A 211       8.907   3.164 -23.219  1.00 95.34           O  
ATOM   1634  N   PRO A 212       8.797   4.578 -21.465  1.00 95.23           N  
ATOM   1635  CA  PRO A 212       7.626   5.330 -21.925  1.00 95.23           C  
ATOM   1636  C   PRO A 212       7.822   6.078 -23.245  1.00 95.23           C  
ATOM   1637  CB  PRO A 212       7.303   6.306 -20.791  1.00 95.23           C  
ATOM   1638  O   PRO A 212       6.841   6.369 -23.922  1.00 95.23           O  
ATOM   1639  CG  PRO A 212       8.665   6.544 -20.151  1.00 95.23           C  
ATOM   1640  CD  PRO A 212       9.299   5.155 -20.227  1.00 95.23           C  
ATOM   1641  N   GLY A 213       9.061   6.384 -23.641  1.00 92.66           N  
ATOM   1642  CA  GLY A 213       9.333   7.127 -24.875  1.00 92.66           C  
ATOM   1643  C   GLY A 213       9.510   6.252 -26.120  1.00 92.66           C  
ATOM   1644  O   GLY A 213       9.852   6.758 -27.186  1.00 92.66           O  
ATOM   1645  N   SER A 214       9.285   4.938 -26.011  1.00 90.13           N  
ATOM   1646  CA  SER A 214       9.263   4.047 -27.179  1.00 90.13           C  
ATOM   1647  C   SER A 214       7.994   4.254 -28.019  1.00 90.13           C  
ATOM   1648  CB  SER A 214       9.386   2.582 -26.755  1.00 90.13           C  
ATOM   1649  O   SER A 214       6.946   4.615 -27.485  1.00 90.13           O  
ATOM   1650  OG  SER A 214      10.604   2.358 -26.061  1.00 90.13           O  
ATOM   1651  N   PHE A 215       8.078   3.988 -29.322  1.00 87.18           N  
ATOM   1652  CA  PHE A 215       6.982   4.023 -30.296  1.00 87.18           C  
ATOM   1653  C   PHE A 215       6.203   5.349 -30.287  1.00 87.18           C  
ATOM   1654  CB  PHE A 215       6.083   2.791 -30.103  1.00 87.18           C  
ATOM   1655  O   PHE A 215       5.008   5.370 -30.007  1.00 87.18           O  
ATOM   1656  CG  PHE A 215       6.805   1.460 -30.133  1.00 87.18           C  
ATOM   1657  CD1 PHE A 215       7.127   0.865 -31.365  1.00 87.18           C  
ATOM   1658  CD2 PHE A 215       7.116   0.797 -28.929  1.00 87.18           C  
ATOM   1659  CE1 PHE A 215       7.756  -0.391 -31.391  1.00 87.18           C  
ATOM   1660  CE2 PHE A 215       7.750  -0.459 -28.959  1.00 87.18           C  
ATOM   1661  CZ  PHE A 215       8.070  -1.052 -30.193  1.00 87.18           C  
ATOM   1662  N   TYR A 216       6.882   6.474 -30.545  1.00 87.61           N  
ATOM   1663  CA  TYR A 216       6.286   7.822 -30.488  1.00 87.61           C  
ATOM   1664  C   TYR A 216       5.496   8.052 -29.185  1.00 87.61           C  
ATOM   1665  CB  TYR A 216       5.463   8.124 -31.752  1.00 87.61           C  
ATOM   1666  O   TYR A 216       4.331   8.459 -29.192  1.00 87.61           O  
ATOM   1667  CG  TYR A 216       6.244   8.035 -33.049  1.00 87.61           C  
ATOM   1668  CD1 TYR A 216       6.994   9.137 -33.512  1.00 87.61           C  
ATOM   1669  CD2 TYR A 216       6.224   6.841 -33.793  1.00 87.61           C  
ATOM   1670  CE1 TYR A 216       7.737   9.041 -34.710  1.00 87.61           C  
ATOM   1671  CE2 TYR A 216       6.949   6.751 -34.996  1.00 87.61           C  
ATOM   1672  OH  TYR A 216       8.410   7.685 -36.618  1.00 87.61           O  
ATOM   1673  CZ  TYR A 216       7.716   7.841 -35.457  1.00 87.61           C  
ATOM   1674  N   TRP A 217       6.152   7.761 -28.057  1.00 91.91           N  
ATOM   1675  CA  TRP A 217       5.604   7.905 -26.707  1.00 91.91           C  
ATOM   1676  C   TRP A 217       4.367   7.047 -26.392  1.00 91.91           C  
ATOM   1677  CB  TRP A 217       5.391   9.387 -26.382  1.00 91.91           C  
ATOM   1678  O   TRP A 217       3.674   7.296 -25.403  1.00 91.91           O  
ATOM   1679  CG  TRP A 217       6.615  10.245 -26.375  1.00 91.91           C  
ATOM   1680  CD1 TRP A 217       7.342  10.557 -25.278  1.00 91.91           C  
ATOM   1681  CD2 TRP A 217       7.278  10.905 -27.498  1.00 91.91           C  
ATOM   1682  CE2 TRP A 217       8.441  11.566 -27.003  1.00 91.91           C  
ATOM   1683  CE3 TRP A 217       7.018  11.013 -28.883  1.00 91.91           C  
ATOM   1684  NE1 TRP A 217       8.416  11.343 -25.643  1.00 91.91           N  
ATOM   1685  CH2 TRP A 217       9.063  12.304 -29.221  1.00 91.91           C  
ATOM   1686  CZ2 TRP A 217       9.326  12.257 -27.842  1.00 91.91           C  
ATOM   1687  CZ3 TRP A 217       7.909  11.689 -29.738  1.00 91.91           C  
ATOM   1688  N   ALA A 218       4.069   6.014 -27.186  1.00 92.00           N  
ATOM   1689  CA  ALA A 218       3.149   4.964 -26.745  1.00 92.00           C  
ATOM   1690  C   ALA A 218       3.696   4.280 -25.478  1.00 92.00           C  
ATOM   1691  CB  ALA A 218       2.977   3.946 -27.871  1.00 92.00           C  
ATOM   1692  O   ALA A 218       2.974   4.036 -24.512  1.00 92.00           O  
ATOM   1693  N   GLY A 219       5.007   4.059 -25.449  1.00 92.40           N  
ATOM   1694  CA  GLY A 219       5.704   3.409 -24.354  1.00 92.40           C  
ATOM   1695  C   GLY A 219       5.677   1.886 -24.438  1.00 92.40           C  
ATOM   1696  O   GLY A 219       4.959   1.278 -25.231  1.00 92.40           O  
ATOM   1697  N   THR A 220       6.528   1.249 -23.643  1.00 91.90           N  
ATOM   1698  CA  THR A 220       6.667  -0.208 -23.577  1.00 91.90           C  
ATOM   1699  C   THR A 220       7.291  -0.622 -22.243  1.00 91.90           C  
ATOM   1700  CB  THR A 220       7.484  -0.714 -24.785  1.00 91.90           C  
ATOM   1701  O   THR A 220       7.751   0.214 -21.463  1.00 91.90           O  
ATOM   1702  CG2 THR A 220       8.980  -0.419 -24.704  1.00 91.90           C  
ATOM   1703  OG1 THR A 220       7.355  -2.108 -24.949  1.00 91.90           O  
ATOM   1704  N   ILE A 221       7.340  -1.929 -21.992  1.00 93.00           N  
ATOM   1705  CA  ILE A 221       7.984  -2.527 -20.822  1.00 93.00           C  
ATOM   1706  C   ILE A 221       9.065  -3.480 -21.326  1.00 93.00           C  
ATOM   1707  CB  ILE A 221       6.963  -3.253 -19.921  1.00 93.00           C  
ATOM   1708  O   ILE A 221       8.800  -4.357 -22.150  1.00 93.00           O  
ATOM   1709  CG1 ILE A 221       5.735  -2.373 -19.593  1.00 93.00           C  
ATOM   1710  CG2 ILE A 221       7.662  -3.698 -18.626  1.00 93.00           C  
ATOM   1711  CD1 ILE A 221       4.628  -3.153 -18.879  1.00 93.00           C  
ATOM   1712  N   LYS A 222      10.297  -3.309 -20.844  1.00 91.33           N  
ATOM   1713  CA  LYS A 222      11.427  -4.191 -21.145  1.00 91.33           C  
ATOM   1714  C   LYS A 222      11.632  -5.139 -19.974  1.00 91.33           C  
ATOM   1715  CB  LYS A 222      12.693  -3.365 -21.440  1.00 91.33           C  
ATOM   1716  O   LYS A 222      11.987  -4.700 -18.884  1.00 91.33           O  
ATOM   1717  CG  LYS A 222      12.579  -2.413 -22.641  1.00 91.33           C  
ATOM   1718  CD  LYS A 222      12.240  -3.129 -23.957  1.00 91.33           C  
ATOM   1719  CE  LYS A 222      12.264  -2.118 -25.107  1.00 91.33           C  
ATOM   1720  NZ  LYS A 222      11.706  -2.689 -26.352  1.00 91.33           N  
ATOM   1721  N   VAL A 223      11.433  -6.433 -20.202  1.00 93.93           N  
ATOM   1722  CA  VAL A 223      11.579  -7.454 -19.158  1.00 93.93           C  
ATOM   1723  C   VAL A 223      12.746  -8.363 -19.505  1.00 93.93           C  
ATOM   1724  CB  VAL A 223      10.277  -8.245 -18.963  1.00 93.93           C  
ATOM   1725  O   VAL A 223      12.755  -8.975 -20.568  1.00 93.93           O  
ATOM   1726  CG1 VAL A 223      10.410  -9.268 -17.831  1.00 93.93           C  
ATOM   1727  CG2 VAL A 223       9.106  -7.315 -18.635  1.00 93.93           C  
ATOM   1728  N   LEU A 224      13.734  -8.450 -18.621  1.00 93.84           N  
ATOM   1729  CA  LEU A 224      14.841  -9.396 -18.716  1.00 93.84           C  
ATOM   1730  C   LEU A 224      14.555 -10.591 -17.808  1.00 93.84           C  
ATOM   1731  CB  LEU A 224      16.146  -8.676 -18.339  1.00 93.84           C  
ATOM   1732  O   LEU A 224      14.465 -10.433 -16.593  1.00 93.84           O  
ATOM   1733  CG  LEU A 224      17.372  -9.596 -18.177  1.00 93.84           C  
ATOM   1734  CD1 LEU A 224      17.796 -10.214 -19.510  1.00 93.84           C  
ATOM   1735  CD2 LEU A 224      18.546  -8.791 -17.622  1.00 93.84           C  
ATOM   1736  N   ASN A 225      14.481 -11.781 -18.396  1.00 91.60           N  
ATOM   1737  CA  ASN A 225      14.498 -13.038 -17.662  1.00 91.60           C  
ATOM   1738  C   ASN A 225      15.952 -13.394 -17.320  1.00 91.60           C  
ATOM   1739  CB  ASN A 225      13.766 -14.096 -18.506  1.00 91.60           C  
ATOM   1740  O   ASN A 225      16.799 -13.526 -18.207  1.00 91.60           O  
ATOM   1741  CG  ASN A 225      13.739 -15.486 -17.890  1.00 91.60           C  
ATOM   1742  ND2 ASN A 225      12.976 -16.378 -18.471  1.00 91.60           N  
ATOM   1743  OD1 ASN A 225      14.453 -15.800 -16.954  1.00 91.60           O  
ATOM   1744  N   LEU A 226      16.249 -13.514 -16.029  1.00 89.74           N  
ATOM   1745  CA  LEU A 226      17.589 -13.786 -15.518  1.00 89.74           C  
ATOM   1746  C   LEU A 226      18.016 -15.243 -15.682  1.00 89.74           C  
ATOM   1747  CB  LEU A 226      17.629 -13.411 -14.034  1.00 89.74           C  
ATOM   1748  O   LEU A 226      19.219 -15.487 -15.762  1.00 89.74           O  
ATOM   1749  CG  LEU A 226      17.483 -11.908 -13.767  1.00 89.74           C  
ATOM   1750  CD1 LEU A 226      17.287 -11.717 -12.268  1.00 89.74           C  
ATOM   1751  CD2 LEU A 226      18.727 -11.128 -14.220  1.00 89.74           C  
ATOM   1752  N   THR A 227      17.064 -16.174 -15.733  1.00 86.10           N  
ATOM   1753  CA  THR A 227      17.314 -17.614 -15.871  1.00 86.10           C  
ATOM   1754  C   THR A 227      17.825 -17.931 -17.272  1.00 86.10           C  
ATOM   1755  CB  THR A 227      16.033 -18.409 -15.561  1.00 86.10           C  
ATOM   1756  O   THR A 227      18.897 -18.511 -17.426  1.00 86.10           O  
ATOM   1757  CG2 THR A 227      16.277 -19.915 -15.505  1.00 86.10           C  
ATOM   1758  OG1 THR A 227      15.552 -18.008 -14.296  1.00 86.10           O  
ATOM   1759  N   ASP A 228      17.107 -17.459 -18.292  1.00 84.58           N  
ATOM   1760  CA  ASP A 228      17.413 -17.760 -19.700  1.00 84.58           C  
ATOM   1761  C   ASP A 228      18.244 -16.660 -20.376  1.00 84.58           C  
ATOM   1762  CB  ASP A 228      16.103 -18.009 -20.455  1.00 84.58           C  
ATOM   1763  O   ASP A 228      18.702 -16.804 -21.510  1.00 84.58           O  
ATOM   1764  CG  ASP A 228      15.256 -19.106 -19.803  1.00 84.58           C  
ATOM   1765  OD1 ASP A 228      15.835 -20.141 -19.413  1.00 84.58           O  
ATOM   1766  OD2 ASP A 228      14.033 -18.870 -19.652  1.00 84.58           O  
ATOM   1767  N   ASN A 229      18.445 -15.536 -19.684  1.00 86.50           N  
ATOM   1768  CA  ASN A 229      19.117 -14.349 -20.199  1.00 86.50           C  
ATOM   1769  C   ASN A 229      18.448 -13.749 -21.458  1.00 86.50           C  
ATOM   1770  CB  ASN A 229      20.613 -14.668 -20.351  1.00 86.50           C  
ATOM   1771  O   ASN A 229      19.117 -13.167 -22.318  1.00 86.50           O  
ATOM   1772  CG  ASN A 229      21.444 -13.418 -20.413  1.00 86.50           C  
ATOM   1773  ND2 ASN A 229      22.486 -13.394 -21.210  1.00 86.50           N  
ATOM   1774  OD1 ASN A 229      21.194 -12.452 -19.709  1.00 86.50           O  
ATOM   1775  N   THR A 230      17.124 -13.885 -21.564  1.00 87.39           N  
ATOM   1776  CA  THR A 230      16.307 -13.433 -22.699  1.00 87.39           C  
ATOM   1777  C   THR A 230      15.455 -12.220 -22.344  1.00 87.39           C  
ATOM   1778  CB  THR A 230      15.384 -14.547 -23.213  1.00 87.39           C  
ATOM   1779  O   THR A 230      14.966 -12.098 -21.221  1.00 87.39           O  
ATOM   1780  CG2 THR A 230      16.161 -15.732 -23.780  1.00 87.39           C  
ATOM   1781  OG1 THR A 230      14.560 -15.015 -22.172  1.00 87.39           O  
ATOM   1782  N   TYR A 231      15.209 -11.351 -23.323  1.00 87.23           N  
ATOM   1783  CA  TYR A 231      14.264 -10.245 -23.179  1.00 87.23           C  
ATOM   1784  C   TYR A 231      12.875 -10.646 -23.670  1.00 87.23           C  
ATOM   1785  CB  TYR A 231      14.771  -9.002 -23.913  1.00 87.23           C  
ATOM   1786  O   TYR A 231      12.750 -11.186 -24.769  1.00 87.23           O  
ATOM   1787  CG  TYR A 231      15.936  -8.330 -23.220  1.00 87.23           C  
ATOM   1788  CD1 TYR A 231      15.688  -7.390 -22.201  1.00 87.23           C  
ATOM   1789  CD2 TYR A 231      17.260  -8.649 -23.577  1.00 87.23           C  
ATOM   1790  CE1 TYR A 231      16.763  -6.749 -21.558  1.00 87.23           C  
ATOM   1791  CE2 TYR A 231      18.338  -8.006 -22.940  1.00 87.23           C  
ATOM   1792  OH  TYR A 231      19.125  -6.407 -21.334  1.00 87.23           O  
ATOM   1793  CZ  TYR A 231      18.088  -7.047 -21.934  1.00 87.23           C  
ATOM   1794  N   LEU A 232      11.849 -10.340 -22.878  1.00 85.98           N  
ATOM   1795  CA  LEU A 232      10.451 -10.437 -23.283  1.00 85.98           C  
ATOM   1796  C   LEU A 232       9.991  -9.086 -23.832  1.00 85.98           C  
ATOM   1797  CB  LEU A 232       9.556 -10.891 -22.118  1.00 85.98           C  
ATOM   1798  O   LEU A 232      10.354  -8.034 -23.293  1.00 85.98           O  
ATOM   1799  CG  LEU A 232      10.020 -12.155 -21.376  1.00 85.98           C  
ATOM   1800  CD1 LEU A 232       9.154 -12.354 -20.136  1.00 85.98           C  
ATOM   1801  CD2 LEU A 232       9.901 -13.394 -22.262  1.00 85.98           C  
ATOM   1802  N   LYS A 233       9.188  -9.123 -24.896  1.00 78.03           N  
ATOM   1803  CA  LYS A 233       8.648  -7.925 -25.551  1.00 78.03           C  
ATOM   1804  C   LYS A 233       7.126  -7.941 -25.603  1.00 78.03           C  
ATOM   1805  CB  LYS A 233       9.279  -7.736 -26.941  1.00 78.03           C  
ATOM   1806  O   LYS A 233       6.505  -8.996 -25.672  1.00 78.03           O  
ATOM   1807  CG  LYS A 233       8.967  -8.878 -27.923  1.00 78.03           C  
ATOM   1808  CD  LYS A 233       9.505  -8.531 -29.313  1.00 78.03           C  
ATOM   1809  CE  LYS A 233       9.097  -9.613 -30.315  1.00 78.03           C  
ATOM   1810  NZ  LYS A 233       9.299  -9.139 -31.705  1.00 78.03           N  
ATOM   1811  N   LEU A 234       6.520  -6.763 -25.608  1.00 83.34           N  
ATOM   1812  CA  LEU A 234       5.112  -6.623 -25.972  1.00 83.34           C  
ATOM   1813  C   LEU A 234       4.946  -6.858 -27.479  1.00 83.34           C  
ATOM   1814  CB  LEU A 234       4.638  -5.233 -25.536  1.00 83.34           C  
ATOM   1815  O   LEU A 234       5.879  -6.622 -28.247  1.00 83.34           O  
ATOM   1816  CG  LEU A 234       4.433  -5.131 -24.014  1.00 83.34           C  
ATOM   1817  CD1 LEU A 234       4.446  -3.691 -23.506  1.00 83.34           C  
ATOM   1818  CD2 LEU A 234       3.096  -5.738 -23.613  1.00 83.34           C  
ATOM   1819  N   ASN A 235       3.780  -7.349 -27.901  1.00 74.04           N  
ATOM   1820  CA  ASN A 235       3.500  -7.492 -29.326  1.00 74.04           C  
ATOM   1821  C   ASN A 235       3.331  -6.103 -29.965  1.00 74.04           C  
ATOM   1822  CB  ASN A 235       2.284  -8.410 -29.549  1.00 74.04           C  
ATOM   1823  O   ASN A 235       2.503  -5.311 -29.506  1.00 74.04           O  
ATOM   1824  CG  ASN A 235       2.146  -8.811 -31.011  1.00 74.04           C  
ATOM   1825  ND2 ASN A 235       1.070  -9.462 -31.382  1.00 74.04           N  
ATOM   1826  OD1 ASN A 235       3.013  -8.555 -31.829  1.00 74.04           O  
ATOM   1827  N   ASP A 236       4.115  -5.823 -31.009  1.00 67.04           N  
ATOM   1828  CA  ASP A 236       4.235  -4.486 -31.592  1.00 67.04           C  
ATOM   1829  C   ASP A 236       2.878  -3.989 -32.137  1.00 67.04           C  
ATOM   1830  CB  ASP A 236       5.331  -4.469 -32.681  1.00 67.04           C  
ATOM   1831  O   ASP A 236       2.518  -2.834 -31.923  1.00 67.04           O  
ATOM   1832  CG  ASP A 236       6.768  -4.771 -32.209  1.00 67.04           C  
ATOM   1833  OD1 ASP A 236       7.114  -4.453 -31.054  1.00 67.04           O  
ATOM   1834  OD2 ASP A 236       7.580  -5.317 -33.004  1.00 67.04           O  
ATOM   1835  N   GLU A 237       2.059  -4.869 -32.729  1.00 66.19           N  
ATOM   1836  CA  GLU A 237       0.739  -4.523 -33.296  1.00 66.19           C  
ATOM   1837  C   GLU A 237      -0.229  -3.909 -32.271  1.00 66.19           C  
ATOM   1838  CB  GLU A 237       0.080  -5.785 -33.875  1.00 66.19           C  
ATOM   1839  O   GLU A 237      -1.037  -3.041 -32.602  1.00 66.19           O  
ATOM   1840  CG  GLU A 237       0.826  -6.353 -35.091  1.00 66.19           C  
ATOM   1841  CD  GLU A 237       0.142  -7.597 -35.685  1.00 66.19           C  
ATOM   1842  OE1 GLU A 237       0.630  -8.064 -36.737  1.00 66.19           O  
ATOM   1843  OE2 GLU A 237      -0.821  -8.103 -35.063  1.00 66.19           O  
ATOM   1844  N   VAL A 238      -0.134  -4.325 -31.004  1.00 65.01           N  
ATOM   1845  CA  VAL A 238      -1.002  -3.819 -29.928  1.00 65.01           C  
ATOM   1846  C   VAL A 238      -0.590  -2.404 -29.507  1.00 65.01           C  
ATOM   1847  CB  VAL A 238      -0.999  -4.790 -28.729  1.00 65.01           C  
ATOM   1848  O   VAL A 238      -1.438  -1.619 -29.077  1.00 65.01           O  
ATOM   1849  CG1 VAL A 238      -1.929  -4.331 -27.596  1.00 65.01           C  
ATOM   1850  CG2 VAL A 238      -1.460  -6.195 -29.149  1.00 65.01           C  
ATOM   1851  N   ILE A 239       0.700  -2.077 -29.636  1.00 66.43           N  
ATOM   1852  CA  ILE A 239       1.278  -0.789 -29.233  1.00 66.43           C  
ATOM   1853  C   ILE A 239       1.185   0.234 -30.366  1.00 66.43           C  
ATOM   1854  CB  ILE A 239       2.737  -0.972 -28.753  1.00 66.43           C  
ATOM   1855  O   ILE A 239       0.812   1.376 -30.109  1.00 66.43           O  
ATOM   1856  CG1 ILE A 239       2.769  -1.896 -27.516  1.00 66.43           C  
ATOM   1857  CG2 ILE A 239       3.375   0.391 -28.408  1.00 66.43           C  
ATOM   1858  CD1 ILE A 239       4.177  -2.167 -26.983  1.00 66.43           C  
ATOM   1859  N   MET A 240       1.485  -0.161 -31.610  1.00 59.56           N  
ATOM   1860  CA  MET A 240       1.659   0.771 -32.735  1.00 59.56           C  
ATOM   1861  C   MET A 240       0.421   1.629 -33.042  1.00 59.56           C  
ATOM   1862  CB  MET A 240       2.069   0.011 -34.005  1.00 59.56           C  
ATOM   1863  O   MET A 240       0.558   2.741 -33.549  1.00 59.56           O  
ATOM   1864  CG  MET A 240       3.522  -0.476 -34.010  1.00 59.56           C  
ATOM   1865  SD  MET A 240       4.094  -0.825 -35.694  1.00 59.56           S  
ATOM   1866  CE  MET A 240       5.321  -2.121 -35.410  1.00 59.56           C  
ATOM   1867  N   ASN A 241      -0.782   1.163 -32.692  1.00 70.43           N  
ATOM   1868  CA  ASN A 241      -2.021   1.919 -32.902  1.00 70.43           C  
ATOM   1869  C   ASN A 241      -2.263   3.030 -31.865  1.00 70.43           C  
ATOM   1870  CB  ASN A 241      -3.199   0.932 -32.998  1.00 70.43           C  
ATOM   1871  O   ASN A 241      -3.290   3.707 -31.922  1.00 70.43           O  
ATOM   1872  CG  ASN A 241      -3.247   0.216 -34.337  1.00 70.43           C  
ATOM   1873  ND2 ASN A 241      -4.129  -0.741 -34.491  1.00 70.43           N  
ATOM   1874  OD1 ASN A 241      -2.524   0.513 -35.269  1.00 70.43           O  
ATOM   1875  N   ARG A 242      -1.361   3.224 -30.897  1.00 77.68           N  
ATOM   1876  CA  ARG A 242      -1.502   4.224 -29.832  1.00 77.68           C  
ATOM   1877  C   ARG A 242      -0.263   5.105 -29.778  1.00 77.68           C  
ATOM   1878  CB  ARG A 242      -1.780   3.527 -28.495  1.00 77.68           C  
ATOM   1879  O   ARG A 242       0.836   4.648 -30.048  1.00 77.68           O  
ATOM   1880  CG  ARG A 242      -3.039   2.653 -28.579  1.00 77.68           C  
ATOM   1881  CD  ARG A 242      -3.411   2.125 -27.200  1.00 77.68           C  
ATOM   1882  NE  ARG A 242      -4.566   1.216 -27.285  1.00 77.68           N  
ATOM   1883  NH1 ARG A 242      -4.868   1.059 -25.035  1.00 77.68           N  
ATOM   1884  NH2 ARG A 242      -6.105  -0.210 -26.397  1.00 77.68           N  
ATOM   1885  CZ  ARG A 242      -5.173   0.689 -26.243  1.00 77.68           C  
ATOM   1886  N   ARG A 243      -0.440   6.384 -29.447  1.00 86.26           N  
ATOM   1887  CA  ARG A 243       0.648   7.363 -29.293  1.00 86.26           C  
ATOM   1888  C   ARG A 243       0.428   8.161 -28.017  1.00 86.26           C  
ATOM   1889  CB  ARG A 243       0.735   8.294 -30.515  1.00 86.26           C  
ATOM   1890  O   ARG A 243      -0.718   8.334 -27.607  1.00 86.26           O  
ATOM   1891  CG  ARG A 243       1.077   7.550 -31.814  1.00 86.26           C  
ATOM   1892  CD  ARG A 243       1.255   8.545 -32.964  1.00 86.26           C  
ATOM   1893  NE  ARG A 243       1.547   7.851 -34.231  1.00 86.26           N  
ATOM   1894  NH1 ARG A 243       1.777   9.714 -35.557  1.00 86.26           N  
ATOM   1895  NH2 ARG A 243       2.052   7.684 -36.444  1.00 86.26           N  
ATOM   1896  CZ  ARG A 243       1.789   8.418 -35.400  1.00 86.26           C  
ATOM   1897  N   TYR A 244       1.516   8.646 -27.422  1.00 90.89           N  
ATOM   1898  CA  TYR A 244       1.488   9.506 -26.230  1.00 90.89           C  
ATOM   1899  C   TYR A 244       0.749   8.909 -25.019  1.00 90.89           C  
ATOM   1900  CB  TYR A 244       0.985  10.909 -26.608  1.00 90.89           C  
ATOM   1901  O   TYR A 244       0.141   9.638 -24.247  1.00 90.89           O  
ATOM   1902  CG  TYR A 244       1.670  11.495 -27.826  1.00 90.89           C  
ATOM   1903  CD1 TYR A 244       2.979  11.999 -27.712  1.00 90.89           C  
ATOM   1904  CD2 TYR A 244       1.012  11.509 -29.071  1.00 90.89           C  
ATOM   1905  CE1 TYR A 244       3.640  12.507 -28.844  1.00 90.89           C  
ATOM   1906  CE2 TYR A 244       1.670  12.015 -30.207  1.00 90.89           C  
ATOM   1907  OH  TYR A 244       3.617  13.000 -31.193  1.00 90.89           O  
ATOM   1908  CZ  TYR A 244       2.985  12.512 -30.095  1.00 90.89           C  
ATOM   1909  N   THR A 245       0.790   7.585 -24.839  1.00 93.65           N  
ATOM   1910  CA  THR A 245       0.159   6.904 -23.692  1.00 93.65           C  
ATOM   1911  C   THR A 245       1.095   6.750 -22.490  1.00 93.65           C  
ATOM   1912  CB  THR A 245      -0.445   5.550 -24.103  1.00 93.65           C  
ATOM   1913  O   THR A 245       0.621   6.568 -21.370  1.00 93.65           O  
ATOM   1914  CG2 THR A 245      -1.531   5.717 -25.165  1.00 93.65           C  
ATOM   1915  OG1 THR A 245       0.460   4.696 -24.751  1.00 93.65           O  
ATOM   1916  N   TYR A 246       2.414   6.845 -22.709  1.00 95.62           N  
ATOM   1917  CA  TYR A 246       3.470   6.695 -21.696  1.00 95.62           C  
ATOM   1918  C   TYR A 246       3.438   5.347 -20.956  1.00 95.62           C  
ATOM   1919  CB  TYR A 246       3.498   7.895 -20.727  1.00 95.62           C  
ATOM   1920  O   TYR A 246       3.696   5.280 -19.756  1.00 95.62           O  
ATOM   1921  CG  TYR A 246       3.795   9.275 -21.286  1.00 95.62           C  
ATOM   1922  CD1 TYR A 246       4.157   9.490 -22.633  1.00 95.62           C  
ATOM   1923  CD2 TYR A 246       3.747  10.367 -20.397  1.00 95.62           C  
ATOM   1924  CE1 TYR A 246       4.435  10.795 -23.084  1.00 95.62           C  
ATOM   1925  CE2 TYR A 246       4.047  11.667 -20.844  1.00 95.62           C  
ATOM   1926  OH  TYR A 246       4.686  13.120 -22.657  1.00 95.62           O  
ATOM   1927  CZ  TYR A 246       4.388  11.879 -22.196  1.00 95.62           C  
ATOM   1928  N   LEU A 247       3.139   4.251 -21.658  1.00 95.55           N  
ATOM   1929  CA  LEU A 247       3.180   2.915 -21.067  1.00 95.55           C  
ATOM   1930  C   LEU A 247       4.578   2.607 -20.509  1.00 95.55           C  
ATOM   1931  CB  LEU A 247       2.741   1.870 -22.106  1.00 95.55           C  
ATOM   1932  O   LEU A 247       5.586   2.747 -21.201  1.00 95.55           O  
ATOM   1933  CG  LEU A 247       2.826   0.415 -21.608  1.00 95.55           C  
ATOM   1934  CD1 LEU A 247       1.860   0.147 -20.454  1.00 95.55           C  
ATOM   1935  CD2 LEU A 247       2.486  -0.542 -22.748  1.00 95.55           C  
ATOM   1936  N   GLY A 248       4.626   2.145 -19.263  1.00 95.74           N  
ATOM   1937  CA  GLY A 248       5.873   1.908 -18.543  1.00 95.74           C  
ATOM   1938  C   GLY A 248       6.391   3.151 -17.820  1.00 95.74           C  
ATOM   1939  O   GLY A 248       7.559   3.177 -17.448  1.00 95.74           O  
ATOM   1940  N   TYR A 249       5.558   4.175 -17.608  1.00 97.92           N  
ATOM   1941  CA  TYR A 249       5.887   5.266 -16.685  1.00 97.92           C  
ATOM   1942  C   TYR A 249       6.103   4.733 -15.260  1.00 97.92           C  
ATOM   1943  CB  TYR A 249       4.765   6.308 -16.715  1.00 97.92           C  
ATOM   1944  O   TYR A 249       7.081   5.085 -14.611  1.00 97.92           O  
ATOM   1945  CG  TYR A 249       5.126   7.593 -16.004  1.00 97.92           C  
ATOM   1946  CD1 TYR A 249       4.962   7.704 -14.609  1.00 97.92           C  
ATOM   1947  CD2 TYR A 249       5.654   8.670 -16.742  1.00 97.92           C  
ATOM   1948  CE1 TYR A 249       5.322   8.893 -13.949  1.00 97.92           C  
ATOM   1949  CE2 TYR A 249       6.016   9.860 -16.084  1.00 97.92           C  
ATOM   1950  OH  TYR A 249       6.171  11.137 -14.072  1.00 97.92           O  
ATOM   1951  CZ  TYR A 249       5.850   9.972 -14.687  1.00 97.92           C  
ATOM   1952  N   ALA A 250       5.236   3.812 -14.830  1.00 98.33           N  
ATOM   1953  CA  ALA A 250       5.394   2.994 -13.632  1.00 98.33           C  
ATOM   1954  C   ALA A 250       5.350   1.509 -13.997  1.00 98.33           C  
ATOM   1955  CB  ALA A 250       4.302   3.355 -12.626  1.00 98.33           C  
ATOM   1956  O   ALA A 250       4.668   1.115 -14.951  1.00 98.33           O  
ATOM   1957  N   VAL A 251       6.068   0.687 -13.232  1.00 97.96           N  
ATOM   1958  CA  VAL A 251       6.080  -0.771 -13.384  1.00 97.96           C  
ATOM   1959  C   VAL A 251       6.095  -1.454 -12.021  1.00 97.96           C  
ATOM   1960  CB  VAL A 251       7.253  -1.279 -14.252  1.00 97.96           C  
ATOM   1961  O   VAL A 251       6.740  -0.975 -11.095  1.00 97.96           O  
ATOM   1962  CG1 VAL A 251       7.154  -0.777 -15.700  1.00 97.96           C  
ATOM   1963  CG2 VAL A 251       8.644  -0.905 -13.720  1.00 97.96           C  
ATOM   1964  N   THR A 252       5.415  -2.590 -11.923  1.00 97.36           N  
ATOM   1965  CA  THR A 252       5.514  -3.526 -10.796  1.00 97.36           C  
ATOM   1966  C   THR A 252       5.301  -4.953 -11.313  1.00 97.36           C  
ATOM   1967  CB  THR A 252       4.563  -3.137  -9.645  1.00 97.36           C  
ATOM   1968  O   THR A 252       5.063  -5.153 -12.509  1.00 97.36           O  
ATOM   1969  CG2 THR A 252       3.077  -3.279  -9.956  1.00 97.36           C  
ATOM   1970  OG1 THR A 252       4.836  -3.950  -8.536  1.00 97.36           O  
ATOM   1971  N   ALA A 253       5.428  -5.959 -10.460  1.00 96.55           N  
ATOM   1972  CA  ALA A 253       5.115  -7.342 -10.791  1.00 96.55           C  
ATOM   1973  C   ALA A 253       4.593  -8.076  -9.554  1.00 96.55           C  
ATOM   1974  CB  ALA A 253       6.358  -8.019 -11.380  1.00 96.55           C  
ATOM   1975  O   ALA A 253       4.974  -7.747  -8.435  1.00 96.55           O  
ATOM   1976  N   GLY A 254       3.744  -9.076  -9.769  1.00 95.41           N  
ATOM   1977  CA  GLY A 254       3.107  -9.830  -8.693  1.00 95.41           C  
ATOM   1978  C   GLY A 254       2.412 -11.089  -9.200  1.00 95.41           C  
ATOM   1979  O   GLY A 254       2.485 -11.427 -10.385  1.00 95.41           O  
ATOM   1980  N   HIS A 255       1.733 -11.779  -8.296  1.00 95.15           N  
ATOM   1981  CA  HIS A 255       1.035 -13.035  -8.544  1.00 95.15           C  
ATOM   1982  C   HIS A 255      -0.443 -12.781  -8.827  1.00 95.15           C  
ATOM   1983  CB  HIS A 255       1.268 -13.971  -7.351  1.00 95.15           C  
ATOM   1984  O   HIS A 255      -1.299 -12.990  -7.978  1.00 95.15           O  
ATOM   1985  CG  HIS A 255       2.724 -14.302  -7.175  1.00 95.15           C  
ATOM   1986  CD2 HIS A 255       3.541 -13.934  -6.140  1.00 95.15           C  
ATOM   1987  ND1 HIS A 255       3.490 -14.999  -8.075  1.00 95.15           N  
ATOM   1988  CE1 HIS A 255       4.735 -15.080  -7.582  1.00 95.15           C  
ATOM   1989  NE2 HIS A 255       4.828 -14.411  -6.425  1.00 95.15           N  
ATOM   1990  N   PHE A 256      -0.766 -12.291 -10.024  1.00 95.27           N  
ATOM   1991  CA  PHE A 256      -2.145 -11.903 -10.334  1.00 95.27           C  
ATOM   1992  C   PHE A 256      -2.999 -13.073 -10.800  1.00 95.27           C  
ATOM   1993  CB  PHE A 256      -2.147 -10.781 -11.368  1.00 95.27           C  
ATOM   1994  O   PHE A 256      -4.184 -13.162 -10.488  1.00 95.27           O  
ATOM   1995  CG  PHE A 256      -1.623  -9.499 -10.773  1.00 95.27           C  
ATOM   1996  CD1 PHE A 256      -2.458  -8.748  -9.931  1.00 95.27           C  
ATOM   1997  CD2 PHE A 256      -0.283  -9.108 -10.955  1.00 95.27           C  
ATOM   1998  CE1 PHE A 256      -1.961  -7.601  -9.298  1.00 95.27           C  
ATOM   1999  CE2 PHE A 256       0.207  -7.949 -10.336  1.00 95.27           C  
ATOM   2000  CZ  PHE A 256      -0.640  -7.187  -9.515  1.00 95.27           C  
ATOM   2001  N   SER A 257      -2.417 -13.965 -11.591  1.00 91.60           N  
ATOM   2002  CA  SER A 257      -3.205 -15.013 -12.217  1.00 91.60           C  
ATOM   2003  C   SER A 257      -3.086 -16.393 -11.593  1.00 91.60           C  
ATOM   2004  CB  SER A 257      -2.910 -15.010 -13.686  1.00 91.60           C  
ATOM   2005  O   SER A 257      -4.032 -17.173 -11.689  1.00 91.60           O  
ATOM   2006  OG  SER A 257      -1.567 -15.337 -14.020  1.00 91.60           O  
ATOM   2007  N   HIS A 258      -1.958 -16.684 -10.951  1.00 91.01           N  
ATOM   2008  CA  HIS A 258      -1.736 -17.886 -10.156  1.00 91.01           C  
ATOM   2009  C   HIS A 258      -0.621 -17.614  -9.125  1.00 91.01           C  
ATOM   2010  CB  HIS A 258      -1.354 -19.048 -11.090  1.00 91.01           C  
ATOM   2011  O   HIS A 258       0.340 -16.918  -9.477  1.00 91.01           O  
ATOM   2012  CG  HIS A 258      -1.366 -20.392 -10.417  1.00 91.01           C  
ATOM   2013  CD2 HIS A 258      -2.461 -21.195 -10.244  1.00 91.01           C  
ATOM   2014  ND1 HIS A 258      -0.295 -21.040  -9.843  1.00 91.01           N  
ATOM   2015  CE1 HIS A 258      -0.740 -22.187  -9.311  1.00 91.01           C  
ATOM   2016  NE2 HIS A 258      -2.048 -22.339  -9.554  1.00 91.01           N  
ATOM   2017  N   PRO A 259      -0.655 -18.214  -7.916  1.00 90.63           N  
ATOM   2018  CA  PRO A 259       0.359 -17.987  -6.872  1.00 90.63           C  
ATOM   2019  C   PRO A 259       1.799 -18.337  -7.284  1.00 90.63           C  
ATOM   2020  CB  PRO A 259      -0.087 -18.849  -5.686  1.00 90.63           C  
ATOM   2021  O   PRO A 259       2.767 -17.873  -6.700  1.00 90.63           O  
ATOM   2022  CG  PRO A 259      -1.600 -18.929  -5.853  1.00 90.63           C  
ATOM   2023  CD  PRO A 259      -1.757 -19.003  -7.367  1.00 90.63           C  
ATOM   2024  N   SER A 260       1.966 -19.171  -8.314  1.00 88.77           N  
ATOM   2025  CA  SER A 260       3.278 -19.604  -8.820  1.00 88.77           C  
ATOM   2026  C   SER A 260       3.728 -18.885 -10.097  1.00 88.77           C  
ATOM   2027  CB  SER A 260       3.270 -21.117  -9.031  1.00 88.77           C  
ATOM   2028  O   SER A 260       4.740 -19.264 -10.688  1.00 88.77           O  
ATOM   2029  OG  SER A 260       2.519 -21.432 -10.192  1.00 88.77           O  
ATOM   2030  N   THR A 261       2.954 -17.922 -10.601  1.00 89.71           N  
ATOM   2031  CA  THR A 261       3.266 -17.201 -11.844  1.00 89.71           C  
ATOM   2032  C   THR A 261       3.453 -15.727 -11.556  1.00 89.71           C  
ATOM   2033  CB  THR A 261       2.189 -17.374 -12.922  1.00 89.71           C  
ATOM   2034  O   THR A 261       2.633 -15.135 -10.864  1.00 89.71           O  
ATOM   2035  CG2 THR A 261       2.051 -18.830 -13.371  1.00 89.71           C  
ATOM   2036  OG1 THR A 261       0.933 -16.949 -12.465  1.00 89.71           O  
ATOM   2037  N   ILE A 262       4.514 -15.136 -12.100  1.00 92.43           N  
ATOM   2038  CA  ILE A 262       4.777 -13.701 -11.991  1.00 92.43           C  
ATOM   2039  C   ILE A 262       4.223 -13.019 -13.240  1.00 92.43           C  
ATOM   2040  CB  ILE A 262       6.283 -13.433 -11.787  1.00 92.43           C  
ATOM   2041  O   ILE A 262       4.676 -13.288 -14.357  1.00 92.43           O  
ATOM   2042  CG1 ILE A 262       6.785 -14.106 -10.487  1.00 92.43           C  
ATOM   2043  CG2 ILE A 262       6.558 -11.919 -11.750  1.00 92.43           C  
ATOM   2044  CD1 ILE A 262       8.305 -14.036 -10.293  1.00 92.43           C  
ATOM   2045  N   ASP A 263       3.274 -12.116 -13.035  1.00 94.11           N  
ATOM   2046  CA  ASP A 263       2.715 -11.246 -14.061  1.00 94.11           C  
ATOM   2047  C   ASP A 263       3.267  -9.818 -13.883  1.00 94.11           C  
ATOM   2048  CB  ASP A 263       1.180 -11.313 -14.033  1.00 94.11           C  
ATOM   2049  O   ASP A 263       3.593  -9.378 -12.779  1.00 94.11           O  
ATOM   2050  CG  ASP A 263       0.602 -12.722 -14.235  1.00 94.11           C  
ATOM   2051  OD1 ASP A 263       0.911 -13.352 -15.273  1.00 94.11           O  
ATOM   2052  OD2 ASP A 263      -0.226 -13.163 -13.400  1.00 94.11           O  
ATOM   2053  N   VAL A 264       3.414  -9.091 -14.989  1.00 95.64           N  
ATOM   2054  CA  VAL A 264       4.045  -7.766 -15.049  1.00 95.64           C  
ATOM   2055  C   VAL A 264       2.982  -6.695 -15.229  1.00 95.64           C  
ATOM   2056  CB  VAL A 264       5.079  -7.708 -16.188  1.00 95.64           C  
ATOM   2057  O   VAL A 264       2.135  -6.807 -16.109  1.00 95.64           O  
ATOM   2058  CG1 VAL A 264       5.697  -6.313 -16.335  1.00 95.64           C  
ATOM   2059  CG2 VAL A 264       6.219  -8.705 -15.935  1.00 95.64           C  
ATOM   2060  N   VAL A 265       3.060  -5.619 -14.457  1.00 96.57           N  
ATOM   2061  CA  VAL A 265       2.112  -4.504 -14.515  1.00 96.57           C  
ATOM   2062  C   VAL A 265       2.797  -3.267 -15.084  1.00 96.57           C  
ATOM   2063  CB  VAL A 265       1.499  -4.211 -13.137  1.00 96.57           C  
ATOM   2064  O   VAL A 265       3.926  -2.947 -14.711  1.00 96.57           O  
ATOM   2065  CG1 VAL A 265       0.278  -3.296 -13.257  1.00 96.57           C  
ATOM   2066  CG2 VAL A 265       1.073  -5.488 -12.405  1.00 96.57           C  
ATOM   2067  N   GLY A 266       2.115  -2.559 -15.984  1.00 97.05           N  
ATOM   2068  CA  GLY A 266       2.579  -1.292 -16.545  1.00 97.05           C  
ATOM   2069  C   GLY A 266       1.522  -0.203 -16.483  1.00 97.05           C  
ATOM   2070  O   GLY A 266       0.386  -0.399 -16.919  1.00 97.05           O  
ATOM   2071  N   GLY A 267       1.928   0.959 -15.983  1.00 97.83           N  
ATOM   2072  CA  GLY A 267       1.117   2.168 -15.941  1.00 97.83           C  
ATOM   2073  C   GLY A 267       1.288   3.013 -17.201  1.00 97.83           C  
ATOM   2074  O   GLY A 267       2.397   3.127 -17.730  1.00 97.83           O  
ATOM   2075  N   ALA A 268       0.189   3.582 -17.690  1.00 97.22           N  
ATOM   2076  CA  ALA A 268       0.103   4.430 -18.875  1.00 97.22           C  
ATOM   2077  C   ALA A 268      -0.741   5.682 -18.548  1.00 97.22           C  
ATOM   2078  CB  ALA A 268      -0.476   3.594 -20.025  1.00 97.22           C  
ATOM   2079  O   ALA A 268      -1.910   5.767 -18.943  1.00 97.22           O  
ATOM   2080  N   PRO A 269      -0.186   6.647 -17.791  1.00 97.70           N  
ATOM   2081  CA  PRO A 269      -0.953   7.739 -17.185  1.00 97.70           C  
ATOM   2082  C   PRO A 269      -1.557   8.736 -18.182  1.00 97.70           C  
ATOM   2083  CB  PRO A 269       0.014   8.406 -16.203  1.00 97.70           C  
ATOM   2084  O   PRO A 269      -2.448   9.498 -17.819  1.00 97.70           O  
ATOM   2085  CG  PRO A 269       1.390   8.116 -16.797  1.00 97.70           C  
ATOM   2086  CD  PRO A 269       1.205   6.712 -17.364  1.00 97.70           C  
ATOM   2087  N   GLN A 270      -1.115   8.715 -19.443  1.00 95.60           N  
ATOM   2088  CA  GLN A 270      -1.637   9.574 -20.512  1.00 95.60           C  
ATOM   2089  C   GLN A 270      -2.582   8.836 -21.478  1.00 95.60           C  
ATOM   2090  CB  GLN A 270      -0.455  10.224 -21.248  1.00 95.60           C  
ATOM   2091  O   GLN A 270      -3.116   9.437 -22.411  1.00 95.60           O  
ATOM   2092  CG  GLN A 270       0.307  11.265 -20.412  1.00 95.60           C  
ATOM   2093  CD  GLN A 270      -0.461  12.570 -20.198  1.00 95.60           C  
ATOM   2094  NE2 GLN A 270       0.115  13.537 -19.520  1.00 95.60           N  
ATOM   2095  OE1 GLN A 270      -1.575  12.773 -20.647  1.00 95.60           O  
ATOM   2096  N   ASP A 271      -2.837   7.535 -21.282  1.00 93.79           N  
ATOM   2097  CA  ASP A 271      -3.728   6.776 -22.168  1.00 93.79           C  
ATOM   2098  C   ASP A 271      -5.158   7.346 -22.135  1.00 93.79           C  
ATOM   2099  CB  ASP A 271      -3.663   5.275 -21.842  1.00 93.79           C  
ATOM   2100  O   ASP A 271      -5.811   7.396 -21.089  1.00 93.79           O  
ATOM   2101  CG  ASP A 271      -4.249   4.362 -22.934  1.00 93.79           C  
ATOM   2102  OD1 ASP A 271      -5.188   4.746 -23.664  1.00 93.79           O  
ATOM   2103  OD2 ASP A 271      -3.824   3.187 -23.028  1.00 93.79           O  
ATOM   2104  N   LYS A 272      -5.623   7.827 -23.299  1.00 90.99           N  
ATOM   2105  CA  LYS A 272      -6.882   8.574 -23.488  1.00 90.99           C  
ATOM   2106  C   LYS A 272      -7.044   9.799 -22.565  1.00 90.99           C  
ATOM   2107  CB  LYS A 272      -8.093   7.621 -23.401  1.00 90.99           C  
ATOM   2108  O   LYS A 272      -8.167  10.229 -22.328  1.00 90.99           O  
ATOM   2109  CG  LYS A 272      -8.122   6.527 -24.478  1.00 90.99           C  
ATOM   2110  CD  LYS A 272      -9.460   5.777 -24.406  1.00 90.99           C  
ATOM   2111  CE  LYS A 272      -9.585   4.736 -25.525  1.00 90.99           C  
ATOM   2112  NZ  LYS A 272     -10.983   4.234 -25.641  1.00 90.99           N  
ATOM   2113  N   GLY A 273      -5.957  10.340 -22.008  1.00 90.78           N  
ATOM   2114  CA  GLY A 273      -5.974  11.470 -21.067  1.00 90.78           C  
ATOM   2115  C   GLY A 273      -6.573  11.179 -19.682  1.00 90.78           C  
ATOM   2116  O   GLY A 273      -6.474  12.025 -18.799  1.00 90.78           O  
ATOM   2117  N   ILE A 274      -7.177  10.006 -19.470  1.00 94.39           N  
ATOM   2118  CA  ILE A 274      -7.724   9.555 -18.176  1.00 94.39           C  
ATOM   2119  C   ILE A 274      -6.743   8.670 -17.399  1.00 94.39           C  
ATOM   2120  CB  ILE A 274      -9.085   8.845 -18.366  1.00 94.39           C  
ATOM   2121  O   ILE A 274      -6.892   8.522 -16.191  1.00 94.39           O  
ATOM   2122  CG1 ILE A 274      -8.962   7.611 -19.291  1.00 94.39           C  
ATOM   2123  CG2 ILE A 274     -10.131   9.848 -18.885  1.00 94.39           C  
ATOM   2124  CD1 ILE A 274     -10.248   6.789 -19.427  1.00 94.39           C  
ATOM   2125  N   GLY A 275      -5.749   8.101 -18.088  1.00 96.17           N  
ATOM   2126  CA  GLY A 275      -4.778   7.169 -17.524  1.00 96.17           C  
ATOM   2127  C   GLY A 275      -5.300   5.734 -17.456  1.00 96.17           C  
ATOM   2128  O   GLY A 275      -6.499   5.484 -17.298  1.00 96.17           O  
ATOM   2129  N   LYS A 276      -4.396   4.764 -17.621  1.00 96.26           N  
ATOM   2130  CA  LYS A 276      -4.704   3.327 -17.568  1.00 96.26           C  
ATOM   2131  C   LYS A 276      -3.587   2.518 -16.932  1.00 96.26           C  
ATOM   2132  CB  LYS A 276      -4.990   2.777 -18.972  1.00 96.26           C  
ATOM   2133  O   LYS A 276      -2.427   2.921 -16.933  1.00 96.26           O  
ATOM   2134  CG  LYS A 276      -6.279   3.368 -19.544  1.00 96.26           C  
ATOM   2135  CD  LYS A 276      -6.653   2.646 -20.820  1.00 96.26           C  
ATOM   2136  CE  LYS A 276      -7.904   3.287 -21.386  1.00 96.26           C  
ATOM   2137  NZ  LYS A 276      -8.169   2.692 -22.703  1.00 96.26           N  
ATOM   2138  N   VAL A 277      -3.943   1.321 -16.482  1.00 96.91           N  
ATOM   2139  CA  VAL A 277      -3.009   0.280 -16.048  1.00 96.91           C  
ATOM   2140  C   VAL A 277      -3.277  -1.014 -16.809  1.00 96.91           C  
ATOM   2141  CB  VAL A 277      -3.068   0.100 -14.521  1.00 96.91           C  
ATOM   2142  O   VAL A 277      -4.418  -1.309 -17.172  1.00 96.91           O  
ATOM   2143  CG1 VAL A 277      -4.417  -0.447 -14.049  1.00 96.91           C  
ATOM   2144  CG2 VAL A 277      -1.952  -0.816 -14.021  1.00 96.91           C  
ATOM   2145  N   TYR A 278      -2.219  -1.780 -17.057  1.00 95.04           N  
ATOM   2146  CA  TYR A 278      -2.260  -3.050 -17.772  1.00 95.04           C  
ATOM   2147  C   TYR A 278      -1.496  -4.125 -17.010  1.00 95.04           C  
ATOM   2148  CB  TYR A 278      -1.623  -2.862 -19.148  1.00 95.04           C  
ATOM   2149  O   TYR A 278      -0.391  -3.857 -16.543  1.00 95.04           O  
ATOM   2150  CG  TYR A 278      -2.338  -1.864 -20.024  1.00 95.04           C  
ATOM   2151  CD1 TYR A 278      -3.538  -2.249 -20.637  1.00 95.04           C  
ATOM   2152  CD2 TYR A 278      -1.846  -0.552 -20.172  1.00 95.04           C  
ATOM   2153  CE1 TYR A 278      -4.248  -1.331 -21.425  1.00 95.04           C  
ATOM   2154  CE2 TYR A 278      -2.545   0.372 -20.973  1.00 95.04           C  
ATOM   2155  OH  TYR A 278      -4.479   0.828 -22.341  1.00 95.04           O  
ATOM   2156  CZ  TYR A 278      -3.749  -0.026 -21.590  1.00 95.04           C  
ATOM   2157  N   ILE A 279      -2.039  -5.343 -16.959  1.00 95.17           N  
ATOM   2158  CA  ILE A 279      -1.323  -6.530 -16.466  1.00 95.17           C  
ATOM   2159  C   ILE A 279      -1.025  -7.440 -17.652  1.00 95.17           C  
ATOM   2160  CB  ILE A 279      -2.082  -7.280 -15.351  1.00 95.17           C  
ATOM   2161  O   ILE A 279      -1.897  -7.711 -18.487  1.00 95.17           O  
ATOM   2162  CG1 ILE A 279      -2.508  -6.313 -14.220  1.00 95.17           C  
ATOM   2163  CG2 ILE A 279      -1.232  -8.437 -14.798  1.00 95.17           C  
ATOM   2164  CD1 ILE A 279      -3.352  -6.953 -13.114  1.00 95.17           C  
ATOM   2165  N   PHE A 280       0.211  -7.918 -17.716  1.00 93.29           N  
ATOM   2166  CA  PHE A 280       0.734  -8.766 -18.767  1.00 93.29           C  
ATOM   2167  C   PHE A 280       1.301 -10.058 -18.193  1.00 93.29           C  
ATOM   2168  CB  PHE A 280       1.824  -8.038 -19.556  1.00 93.29           C  
ATOM   2169  O   PHE A 280       2.173 -10.036 -17.327  1.00 93.29           O  
ATOM   2170  CG  PHE A 280       1.416  -6.700 -20.132  1.00 93.29           C  
ATOM   2171  CD1 PHE A 280       0.755  -6.637 -21.371  1.00 93.29           C  
ATOM   2172  CD2 PHE A 280       1.699  -5.516 -19.429  1.00 93.29           C  
ATOM   2173  CE1 PHE A 280       0.377  -5.393 -21.907  1.00 93.29           C  
ATOM   2174  CE2 PHE A 280       1.338  -4.273 -19.973  1.00 93.29           C  
ATOM   2175  CZ  PHE A 280       0.681  -4.209 -21.214  1.00 93.29           C  
ATOM   2176  N   ARG A 281       0.884 -11.186 -18.755  1.00 90.84           N  
ATOM   2177  CA  ARG A 281       1.501 -12.481 -18.489  1.00 90.84           C  
ATOM   2178  C   ARG A 281       2.690 -12.699 -19.414  1.00 90.84           C  
ATOM   2179  CB  ARG A 281       0.446 -13.579 -18.615  1.00 90.84           C  
ATOM   2180  O   ARG A 281       2.600 -12.454 -20.619  1.00 90.84           O  
ATOM   2181  CG  ARG A 281       1.046 -14.950 -18.274  1.00 90.84           C  
ATOM   2182  CD  ARG A 281      -0.008 -16.048 -18.330  1.00 90.84           C  
ATOM   2183  NE  ARG A 281      -1.004 -15.910 -17.260  1.00 90.84           N  
ATOM   2184  NH1 ARG A 281      -2.765 -16.933 -18.347  1.00 90.84           N  
ATOM   2185  NH2 ARG A 281      -2.982 -16.308 -16.260  1.00 90.84           N  
ATOM   2186  CZ  ARG A 281      -2.237 -16.374 -17.299  1.00 90.84           C  
ATOM   2187  N   ALA A 282       3.786 -13.213 -18.868  1.00 86.08           N  
ATOM   2188  CA  ALA A 282       4.930 -13.653 -19.655  1.00 86.08           C  
ATOM   2189  C   ALA A 282       4.652 -15.004 -20.330  1.00 86.08           C  
ATOM   2190  CB  ALA A 282       6.157 -13.704 -18.738  1.00 86.08           C  
ATOM   2191  O   ALA A 282       4.565 -16.034 -19.661  1.00 86.08           O  
ATOM   2192  N   ASP A 283       4.578 -15.023 -21.660  1.00 83.91           N  
ATOM   2193  CA  ASP A 283       4.599 -16.269 -22.422  1.00 83.91           C  
ATOM   2194  C   ASP A 283       6.037 -16.622 -22.815  1.00 83.91           C  
ATOM   2195  CB  ASP A 283       3.648 -16.220 -23.617  1.00 83.91           C  
ATOM   2196  O   ASP A 283       6.610 -16.099 -23.776  1.00 83.91           O  
ATOM   2197  CG  ASP A 283       3.710 -17.517 -24.437  1.00 83.91           C  
ATOM   2198  OD1 ASP A 283       4.287 -18.527 -23.961  1.00 83.91           O  
ATOM   2199  OD2 ASP A 283       3.280 -17.469 -25.609  1.00 83.91           O  
ATOM   2200  N   ARG A 284       6.623 -17.558 -22.060  1.00 77.24           N  
ATOM   2201  CA  ARG A 284       8.000 -18.029 -22.270  1.00 77.24           C  
ATOM   2202  C   ARG A 284       8.205 -18.692 -23.633  1.00 77.24           C  
ATOM   2203  CB  ARG A 284       8.424 -18.999 -21.152  1.00 77.24           C  
ATOM   2204  O   ARG A 284       9.325 -18.676 -24.132  1.00 77.24           O  
ATOM   2205  CG  ARG A 284       8.449 -18.355 -19.757  1.00 77.24           C  
ATOM   2206  CD  ARG A 284       9.038 -19.317 -18.712  1.00 77.24           C  
ATOM   2207  NE  ARG A 284       8.942 -18.753 -17.351  1.00 77.24           N  
ATOM   2208  NH1 ARG A 284      10.421 -20.135 -16.232  1.00 77.24           N  
ATOM   2209  NH2 ARG A 284       9.398 -18.484 -15.151  1.00 77.24           N  
ATOM   2210  CZ  ARG A 284       9.588 -19.135 -16.259  1.00 77.24           C  
ATOM   2211  N   ARG A 285       7.164 -19.277 -24.242  1.00 78.94           N  
ATOM   2212  CA  ARG A 285       7.298 -19.987 -25.528  1.00 78.94           C  
ATOM   2213  C   ARG A 285       7.449 -19.020 -26.693  1.00 78.94           C  
ATOM   2214  CB  ARG A 285       6.097 -20.907 -25.771  1.00 78.94           C  
ATOM   2215  O   ARG A 285       8.271 -19.253 -27.572  1.00 78.94           O  
ATOM   2216  CG  ARG A 285       6.022 -22.054 -24.760  1.00 78.94           C  
ATOM   2217  CD  ARG A 285       4.844 -22.961 -25.121  1.00 78.94           C  
ATOM   2218  NE  ARG A 285       4.745 -24.112 -24.205  1.00 78.94           N  
ATOM   2219  NH1 ARG A 285       3.041 -25.193 -25.296  1.00 78.94           N  
ATOM   2220  NH2 ARG A 285       3.890 -26.075 -23.429  1.00 78.94           N  
ATOM   2221  CZ  ARG A 285       3.897 -25.118 -24.314  1.00 78.94           C  
ATOM   2222  N   SER A 286       6.661 -17.947 -26.696  1.00 79.62           N  
ATOM   2223  CA  SER A 286       6.721 -16.906 -27.727  1.00 79.62           C  
ATOM   2224  C   SER A 286       7.735 -15.803 -27.414  1.00 79.62           C  
ATOM   2225  CB  SER A 286       5.334 -16.291 -27.922  1.00 79.62           C  
ATOM   2226  O   SER A 286       8.100 -15.038 -28.306  1.00 79.62           O  
ATOM   2227  OG  SER A 286       4.868 -15.717 -26.718  1.00 79.62           O  
ATOM   2228  N   GLY A 287       8.181 -15.694 -26.159  1.00 82.56           N  
ATOM   2229  CA  GLY A 287       9.009 -14.580 -25.700  1.00 82.56           C  
ATOM   2230  C   GLY A 287       8.242 -13.255 -25.648  1.00 82.56           C  
ATOM   2231  O   GLY A 287       8.855 -12.187 -25.733  1.00 82.56           O  
ATOM   2232  N   THR A 288       6.910 -13.312 -25.551  1.00 87.46           N  
ATOM   2233  CA  THR A 288       6.046 -12.129 -25.561  1.00 87.46           C  
ATOM   2234  C   THR A 288       5.302 -11.915 -24.245  1.00 87.46           C  
ATOM   2235  CB  THR A 288       5.068 -12.098 -26.743  1.00 87.46           C  
ATOM   2236  O   THR A 288       5.104 -12.832 -23.450  1.00 87.46           O  
ATOM   2237  CG2 THR A 288       5.736 -12.285 -28.104  1.00 87.46           C  
ATOM   2238  OG1 THR A 288       4.071 -13.075 -26.603  1.00 87.46           O  
ATOM   2239  N   LEU A 289       4.904 -10.668 -24.010  1.00 89.09           N  
ATOM   2240  CA  LEU A 289       4.022 -10.256 -22.926  1.00 89.09           C  
ATOM   2241  C   LEU A 289       2.583 -10.158 -23.453  1.00 89.09           C  
ATOM   2242  CB  LEU A 289       4.535  -8.917 -22.370  1.00 89.09           C  
ATOM   2243  O   LEU A 289       2.300  -9.363 -24.352  1.00 89.09           O  
ATOM   2244  CG  LEU A 289       5.881  -8.991 -21.631  1.00 89.09           C  
ATOM   2245  CD1 LEU A 289       6.315  -7.583 -21.232  1.00 89.09           C  
ATOM   2246  CD2 LEU A 289       5.819  -9.843 -20.363  1.00 89.09           C  
ATOM   2247  N   ILE A 290       1.677 -10.955 -22.888  1.00 88.56           N  
ATOM   2248  CA  ILE A 290       0.268 -11.040 -23.292  1.00 88.56           C  
ATOM   2249  C   ILE A 290      -0.585 -10.278 -22.281  1.00 88.56           C  
ATOM   2250  CB  ILE A 290      -0.187 -12.513 -23.417  1.00 88.56           C  
ATOM   2251  O   ILE A 290      -0.568 -10.597 -21.096  1.00 88.56           O  
ATOM   2252  CG1 ILE A 290       0.713 -13.289 -24.410  1.00 88.56           C  
ATOM   2253  CG2 ILE A 290      -1.667 -12.569 -23.852  1.00 88.56           C  
ATOM   2254  CD1 ILE A 290       0.375 -14.780 -24.528  1.00 88.56           C  
ATOM   2255  N   LYS A 291      -1.352  -9.282 -22.736  1.00 90.71           N  
ATOM   2256  CA  LYS A 291      -2.258  -8.506 -21.874  1.00 90.71           C  
ATOM   2257  C   LYS A 291      -3.391  -9.395 -21.348  1.00 90.71           C  
ATOM   2258  CB  LYS A 291      -2.818  -7.316 -22.667  1.00 90.71           C  
ATOM   2259  O   LYS A 291      -4.118  -9.966 -22.157  1.00 90.71           O  
ATOM   2260  CG  LYS A 291      -3.656  -6.381 -21.777  1.00 90.71           C  
ATOM   2261  CD  LYS A 291      -4.383  -5.292 -22.575  1.00 90.71           C  
ATOM   2262  CE  LYS A 291      -5.473  -5.886 -23.473  1.00 90.71           C  
ATOM   2263  NZ  LYS A 291      -6.319  -4.821 -24.061  1.00 90.71           N  
ATOM   2264  N   ILE A 292      -3.578  -9.441 -20.029  1.00 91.19           N  
ATOM   2265  CA  ILE A 292      -4.650 -10.208 -19.367  1.00 91.19           C  
ATOM   2266  C   ILE A 292      -5.673  -9.326 -18.641  1.00 91.19           C  
ATOM   2267  CB  ILE A 292      -4.071 -11.286 -18.424  1.00 91.19           C  
ATOM   2268  O   ILE A 292      -6.824  -9.720 -18.515  1.00 91.19           O  
ATOM   2269  CG1 ILE A 292      -3.222 -10.690 -17.276  1.00 91.19           C  
ATOM   2270  CG2 ILE A 292      -3.269 -12.317 -19.242  1.00 91.19           C  
ATOM   2271  CD1 ILE A 292      -2.829 -11.719 -16.209  1.00 91.19           C  
ATOM   2272  N   PHE A 293      -5.287  -8.116 -18.229  1.00 92.98           N  
ATOM   2273  CA  PHE A 293      -6.165  -7.183 -17.521  1.00 92.98           C  
ATOM   2274  C   PHE A 293      -5.885  -5.739 -17.945  1.00 92.98           C  
ATOM   2275  CB  PHE A 293      -5.989  -7.372 -16.009  1.00 92.98           C  
ATOM   2276  O   PHE A 293      -4.774  -5.402 -18.372  1.00 92.98           O  
ATOM   2277  CG  PHE A 293      -6.791  -6.427 -15.140  1.00 92.98           C  
ATOM   2278  CD1 PHE A 293      -6.206  -5.236 -14.663  1.00 92.98           C  
ATOM   2279  CD2 PHE A 293      -8.117  -6.743 -14.796  1.00 92.98           C  
ATOM   2280  CE1 PHE A 293      -6.938  -4.373 -13.834  1.00 92.98           C  
ATOM   2281  CE2 PHE A 293      -8.855  -5.867 -13.982  1.00 92.98           C  
ATOM   2282  CZ  PHE A 293      -8.265  -4.688 -13.497  1.00 92.98           C  
ATOM   2283  N   GLN A 294      -6.903  -4.887 -17.833  1.00 93.68           N  
ATOM   2284  CA  GLN A 294      -6.774  -3.441 -17.964  1.00 93.68           C  
ATOM   2285  C   GLN A 294      -7.772  -2.739 -17.036  1.00 93.68           C  
ATOM   2286  CB  GLN A 294      -6.950  -3.006 -19.436  1.00 93.68           C  
ATOM   2287  O   GLN A 294      -8.921  -3.165 -16.951  1.00 93.68           O  
ATOM   2288  CG  GLN A 294      -8.393  -3.146 -19.954  1.00 93.68           C  
ATOM   2289  CD  GLN A 294      -8.585  -2.825 -21.433  1.00 93.68           C  
ATOM   2290  NE2 GLN A 294      -9.803  -2.500 -21.814  1.00 93.68           N  
ATOM   2291  OE1 GLN A 294      -7.689  -2.895 -22.279  1.00 93.68           O  
ATOM   2292  N   ALA A 295      -7.368  -1.620 -16.441  1.00 95.03           N  
ATOM   2293  CA  ALA A 295      -8.270  -0.705 -15.740  1.00 95.03           C  
ATOM   2294  C   ALA A 295      -8.009   0.742 -16.178  1.00 95.03           C  
ATOM   2295  CB  ALA A 295      -8.162  -0.908 -14.228  1.00 95.03           C  
ATOM   2296  O   ALA A 295      -6.900   1.076 -16.607  1.00 95.03           O  
ATOM   2297  N   SER A 296      -9.045   1.582 -16.135  1.00 95.40           N  
ATOM   2298  CA  SER A 296      -8.987   2.982 -16.580  1.00 95.40           C  
ATOM   2299  C   SER A 296      -9.292   3.930 -15.430  1.00 95.40           C  
ATOM   2300  CB  SER A 296      -9.954   3.252 -17.741  1.00 95.40           C  
ATOM   2301  O   SER A 296     -10.158   3.636 -14.612  1.00 95.40           O  
ATOM   2302  OG  SER A 296      -9.757   2.318 -18.796  1.00 95.40           O  
ATOM   2303  N   GLY A 297      -8.611   5.074 -15.399  1.00 94.15           N  
ATOM   2304  CA  GLY A 297      -8.903   6.141 -14.451  1.00 94.15           C  
ATOM   2305  C   GLY A 297     -10.279   6.765 -14.691  1.00 94.15           C  
ATOM   2306  O   GLY A 297     -10.845   6.675 -15.783  1.00 94.15           O  
ATOM   2307  N   LYS A 298     -10.814   7.421 -13.657  1.00 92.22           N  
ATOM   2308  CA  LYS A 298     -12.165   8.013 -13.665  1.00 92.22           C  
ATOM   2309  C   LYS A 298     -12.199   9.492 -14.066  1.00 92.22           C  
ATOM   2310  CB  LYS A 298     -12.822   7.787 -12.289  1.00 92.22           C  
ATOM   2311  O   LYS A 298     -13.240   9.974 -14.502  1.00 92.22           O  
ATOM   2312  CG  LYS A 298     -13.087   6.295 -12.025  1.00 92.22           C  
ATOM   2313  CD  LYS A 298     -13.703   6.037 -10.642  1.00 92.22           C  
ATOM   2314  CE  LYS A 298     -14.024   4.541 -10.550  1.00 92.22           C  
ATOM   2315  NZ  LYS A 298     -14.529   4.116  -9.229  1.00 92.22           N  
ATOM   2316  N   LYS A 299     -11.082  10.220 -13.933  1.00 92.35           N  
ATOM   2317  CA  LYS A 299     -10.983  11.661 -14.240  1.00 92.35           C  
ATOM   2318  C   LYS A 299      -9.840  11.945 -15.215  1.00 92.35           C  
ATOM   2319  CB  LYS A 299     -10.853  12.499 -12.948  1.00 92.35           C  
ATOM   2320  O   LYS A 299      -8.735  11.420 -15.062  1.00 92.35           O  
ATOM   2321  CG  LYS A 299     -12.155  12.557 -12.122  1.00 92.35           C  
ATOM   2322  CD  LYS A 299     -12.060  13.523 -10.921  1.00 92.35           C  
ATOM   2323  CE  LYS A 299     -13.338  13.472 -10.055  1.00 92.35           C  
ATOM   2324  NZ  LYS A 299     -13.147  14.073  -8.706  1.00 92.35           N  
ATOM   2325  N   MET A 300     -10.103  12.804 -16.200  1.00 93.43           N  
ATOM   2326  CA  MET A 300      -9.088  13.294 -17.137  1.00 93.43           C  
ATOM   2327  C   MET A 300      -8.039  14.122 -16.390  1.00 93.43           C  
ATOM   2328  CB  MET A 300      -9.759  14.101 -18.258  1.00 93.43           C  
ATOM   2329  O   MET A 300      -8.385  14.890 -15.498  1.00 93.43           O  
ATOM   2330  CG  MET A 300      -8.775  14.490 -19.367  1.00 93.43           C  
ATOM   2331  SD  MET A 300      -9.554  15.367 -20.747  1.00 93.43           S  
ATOM   2332  CE  MET A 300      -8.099  15.653 -21.786  1.00 93.43           C  
ATOM   2333  N   GLY A 301      -6.764  13.955 -16.734  1.00 92.10           N  
ATOM   2334  CA  GLY A 301      -5.659  14.669 -16.090  1.00 92.10           C  
ATOM   2335  C   GLY A 301      -5.279  14.149 -14.701  1.00 92.10           C  
ATOM   2336  O   GLY A 301      -4.290  14.614 -14.155  1.00 92.10           O  
ATOM   2337  N   SER A 302      -5.983  13.143 -14.165  1.00 96.06           N  
ATOM   2338  CA  SER A 302      -5.690  12.564 -12.840  1.00 96.06           C  
ATOM   2339  C   SER A 302      -4.345  11.835 -12.754  1.00 96.06           C  
ATOM   2340  CB  SER A 302      -6.811  11.614 -12.420  1.00 96.06           C  
ATOM   2341  O   SER A 302      -3.858  11.543 -11.662  1.00 96.06           O  
ATOM   2342  OG  SER A 302      -6.883  10.491 -13.285  1.00 96.06           O  
ATOM   2343  N   TYR A 303      -3.744  11.555 -13.916  1.00 96.99           N  
ATOM   2344  CA  TYR A 303      -2.473  10.850 -14.057  1.00 96.99           C  
ATOM   2345  C   TYR A 303      -2.519   9.411 -13.506  1.00 96.99           C  
ATOM   2346  CB  TYR A 303      -1.342  11.748 -13.514  1.00 96.99           C  
ATOM   2347  O   TYR A 303      -1.509   8.862 -13.073  1.00 96.99           O  
ATOM   2348  CG  TYR A 303      -0.072  11.741 -14.335  1.00 96.99           C  
ATOM   2349  CD1 TYR A 303       1.150  11.372 -13.746  1.00 96.99           C  
ATOM   2350  CD2 TYR A 303      -0.105  12.148 -15.683  1.00 96.99           C  
ATOM   2351  CE1 TYR A 303       2.331  11.349 -14.510  1.00 96.99           C  
ATOM   2352  CE2 TYR A 303       1.074  12.128 -16.448  1.00 96.99           C  
ATOM   2353  OH  TYR A 303       3.422  11.702 -16.624  1.00 96.99           O  
ATOM   2354  CZ  TYR A 303       2.292  11.724 -15.869  1.00 96.99           C  
ATOM   2355  N   PHE A 304      -3.704   8.787 -13.550  1.00 98.38           N  
ATOM   2356  CA  PHE A 304      -3.956   7.425 -13.079  1.00 98.38           C  
ATOM   2357  C   PHE A 304      -3.002   6.399 -13.709  1.00 98.38           C  
ATOM   2358  CB  PHE A 304      -5.416   7.066 -13.381  1.00 98.38           C  
ATOM   2359  O   PHE A 304      -2.944   6.249 -14.932  1.00 98.38           O  
ATOM   2360  CG  PHE A 304      -5.820   5.664 -12.968  1.00 98.38           C  
ATOM   2361  CD1 PHE A 304      -5.664   4.591 -13.866  1.00 98.38           C  
ATOM   2362  CD2 PHE A 304      -6.364   5.428 -11.693  1.00 98.38           C  
ATOM   2363  CE1 PHE A 304      -6.061   3.294 -13.499  1.00 98.38           C  
ATOM   2364  CE2 PHE A 304      -6.749   4.130 -11.321  1.00 98.38           C  
ATOM   2365  CZ  PHE A 304      -6.602   3.063 -12.224  1.00 98.38           C  
ATOM   2366  N   GLY A 305      -2.283   5.655 -12.869  1.00 97.85           N  
ATOM   2367  CA  GLY A 305      -1.255   4.703 -13.297  1.00 97.85           C  
ATOM   2368  C   GLY A 305       0.165   5.270 -13.271  1.00 97.85           C  
ATOM   2369  O   GLY A 305       1.060   4.679 -13.874  1.00 97.85           O  
ATOM   2370  N   SER A 306       0.400   6.402 -12.603  1.00 97.66           N  
ATOM   2371  CA  SER A 306       1.744   6.970 -12.430  1.00 97.66           C  
ATOM   2372  C   SER A 306       2.558   6.321 -11.311  1.00 97.66           C  
ATOM   2373  CB  SER A 306       1.642   8.464 -12.169  1.00 97.66           C  
ATOM   2374  O   SER A 306       3.777   6.465 -11.297  1.00 97.66           O  
ATOM   2375  OG  SER A 306       1.019   8.711 -10.928  1.00 97.66           O  
ATOM   2376  N   SER A 307       1.904   5.607 -10.398  1.00 98.31           N  
ATOM   2377  CA  SER A 307       2.512   4.791  -9.346  1.00 98.31           C  
ATOM   2378  C   SER A 307       1.698   3.504  -9.186  1.00 98.31           C  
ATOM   2379  CB  SER A 307       2.587   5.577  -8.033  1.00 98.31           C  
ATOM   2380  O   SER A 307       0.490   3.481  -9.445  1.00 98.31           O  
ATOM   2381  OG  SER A 307       1.280   5.763  -7.555  1.00 98.31           O  
ATOM   2382  N   LEU A 308       2.374   2.409  -8.840  1.00 98.38           N  
ATOM   2383  CA  LEU A 308       1.784   1.073  -8.773  1.00 98.38           C  
ATOM   2384  C   LEU A 308       2.391   0.296  -7.608  1.00 98.38           C  
ATOM   2385  CB  LEU A 308       2.055   0.305 -10.081  1.00 98.38           C  
ATOM   2386  O   LEU A 308       3.608   0.314  -7.434  1.00 98.38           O  
ATOM   2387  CG  LEU A 308       1.455   0.907 -11.361  1.00 98.38           C  
ATOM   2388  CD1 LEU A 308       1.975   0.120 -12.564  1.00 98.38           C  
ATOM   2389  CD2 LEU A 308      -0.070   0.826 -11.374  1.00 98.38           C  
ATOM   2390  N   CYS A 309       1.564  -0.449  -6.881  1.00 97.91           N  
ATOM   2391  CA  CYS A 309       2.016  -1.416  -5.885  1.00 97.91           C  
ATOM   2392  C   CYS A 309       1.228  -2.717  -6.044  1.00 97.91           C  
ATOM   2393  CB  CYS A 309       1.872  -0.809  -4.490  1.00 97.91           C  
ATOM   2394  O   CYS A 309       0.005  -2.682  -6.166  1.00 97.91           O  
ATOM   2395  SG  CYS A 309       2.556  -1.937  -3.248  1.00 97.91           S  
ATOM   2396  N   ALA A 310       1.944  -3.839  -6.081  1.00 97.32           N  
ATOM   2397  CA  ALA A 310       1.368  -5.176  -6.099  1.00 97.32           C  
ATOM   2398  C   ALA A 310       1.682  -5.832  -4.753  1.00 97.32           C  
ATOM   2399  CB  ALA A 310       1.943  -5.963  -7.283  1.00 97.32           C  
ATOM   2400  O   ALA A 310       2.855  -5.912  -4.386  1.00 97.32           O  
ATOM   2401  N   VAL A 311       0.654  -6.241  -4.018  1.00 96.61           N  
ATOM   2402  CA  VAL A 311       0.773  -6.752  -2.644  1.00 96.61           C  
ATOM   2403  C   VAL A 311      -0.424  -7.648  -2.345  1.00 96.61           C  
ATOM   2404  CB  VAL A 311       0.899  -5.584  -1.639  1.00 96.61           C  
ATOM   2405  O   VAL A 311      -1.513  -7.365  -2.816  1.00 96.61           O  
ATOM   2406  CG1 VAL A 311      -0.206  -4.530  -1.771  1.00 96.61           C  
ATOM   2407  CG2 VAL A 311       0.983  -6.065  -0.189  1.00 96.61           C  
ATOM   2408  N   ASP A 312      -0.216  -8.747  -1.631  1.00 96.86           N  
ATOM   2409  CA  ASP A 312      -1.279  -9.651  -1.174  1.00 96.86           C  
ATOM   2410  C   ASP A 312      -1.842  -9.101   0.144  1.00 96.86           C  
ATOM   2411  CB  ASP A 312      -0.639 -11.045  -1.028  1.00 96.86           C  
ATOM   2412  O   ASP A 312      -1.231  -9.303   1.188  1.00 96.86           O  
ATOM   2413  CG  ASP A 312      -1.568 -12.125  -0.471  1.00 96.86           C  
ATOM   2414  OD1 ASP A 312      -2.752 -11.840  -0.218  1.00 96.86           O  
ATOM   2415  OD2 ASP A 312      -1.066 -13.256  -0.271  1.00 96.86           O  
ATOM   2416  N   LEU A 313      -2.913  -8.301   0.098  1.00 96.13           N  
ATOM   2417  CA  LEU A 313      -3.401  -7.568   1.278  1.00 96.13           C  
ATOM   2418  C   LEU A 313      -4.205  -8.465   2.225  1.00 96.13           C  
ATOM   2419  CB  LEU A 313      -4.289  -6.397   0.833  1.00 96.13           C  
ATOM   2420  O   LEU A 313      -4.271  -8.196   3.422  1.00 96.13           O  
ATOM   2421  CG  LEU A 313      -3.594  -5.339  -0.027  1.00 96.13           C  
ATOM   2422  CD1 LEU A 313      -4.639  -4.520  -0.787  1.00 96.13           C  
ATOM   2423  CD2 LEU A 313      -2.747  -4.394   0.834  1.00 96.13           C  
ATOM   2424  N   ASN A 314      -4.829  -9.511   1.680  1.00 94.23           N  
ATOM   2425  CA  ASN A 314      -5.729 -10.423   2.384  1.00 94.23           C  
ATOM   2426  C   ASN A 314      -5.109 -11.800   2.685  1.00 94.23           C  
ATOM   2427  CB  ASN A 314      -7.052 -10.523   1.599  1.00 94.23           C  
ATOM   2428  O   ASN A 314      -5.787 -12.653   3.264  1.00 94.23           O  
ATOM   2429  CG  ASN A 314      -6.881 -11.207   0.250  1.00 94.23           C  
ATOM   2430  ND2 ASN A 314      -7.944 -11.645  -0.379  1.00 94.23           N  
ATOM   2431  OD1 ASN A 314      -5.793 -11.389  -0.246  1.00 94.23           O  
ATOM   2432  N   GLY A 315      -3.841 -12.020   2.330  1.00 93.66           N  
ATOM   2433  CA  GLY A 315      -3.085 -13.234   2.629  1.00 93.66           C  
ATOM   2434  C   GLY A 315      -3.568 -14.472   1.869  1.00 93.66           C  
ATOM   2435  O   GLY A 315      -3.446 -15.587   2.386  1.00 93.66           O  
ATOM   2436  N   ASP A 316      -4.160 -14.307   0.682  1.00 93.60           N  
ATOM   2437  CA  ASP A 316      -4.725 -15.413  -0.106  1.00 93.60           C  
ATOM   2438  C   ASP A 316      -3.737 -16.041  -1.113  1.00 93.60           C  
ATOM   2439  CB  ASP A 316      -6.087 -15.014  -0.701  1.00 93.60           C  
ATOM   2440  O   ASP A 316      -4.044 -17.047  -1.768  1.00 93.60           O  
ATOM   2441  CG  ASP A 316      -6.055 -14.093  -1.925  1.00 93.60           C  
ATOM   2442  OD1 ASP A 316      -4.978 -13.945  -2.537  1.00 93.60           O  
ATOM   2443  OD2 ASP A 316      -7.169 -13.671  -2.325  1.00 93.60           O  
ATOM   2444  N   GLY A 317      -2.516 -15.504  -1.190  1.00 92.94           N  
ATOM   2445  CA  GLY A 317      -1.449 -15.934  -2.089  1.00 92.94           C  
ATOM   2446  C   GLY A 317      -1.502 -15.295  -3.479  1.00 92.94           C  
ATOM   2447  O   GLY A 317      -0.660 -15.623  -4.326  1.00 92.94           O  
ATOM   2448  N   LEU A 318      -2.463 -14.408  -3.745  1.00 95.45           N  
ATOM   2449  CA  LEU A 318      -2.551 -13.606  -4.958  1.00 95.45           C  
ATOM   2450  C   LEU A 318      -2.244 -12.141  -4.649  1.00 95.45           C  
ATOM   2451  CB  LEU A 318      -3.936 -13.749  -5.606  1.00 95.45           C  
ATOM   2452  O   LEU A 318      -2.537 -11.614  -3.590  1.00 95.45           O  
ATOM   2453  CG  LEU A 318      -4.312 -15.181  -6.013  1.00 95.45           C  
ATOM   2454  CD1 LEU A 318      -5.764 -15.206  -6.488  1.00 95.45           C  
ATOM   2455  CD2 LEU A 318      -3.436 -15.683  -7.171  1.00 95.45           C  
ATOM   2456  N   SER A 319      -1.635 -11.449  -5.607  1.00 96.65           N  
ATOM   2457  CA  SER A 319      -1.392 -10.016  -5.467  1.00 96.65           C  
ATOM   2458  C   SER A 319      -2.640  -9.217  -5.829  1.00 96.65           C  
ATOM   2459  CB  SER A 319      -0.203  -9.562  -6.309  1.00 96.65           C  
ATOM   2460  O   SER A 319      -3.189  -9.381  -6.925  1.00 96.65           O  
ATOM   2461  OG  SER A 319       0.954 -10.303  -5.953  1.00 96.65           O  
ATOM   2462  N   ASP A 320      -3.001  -8.295  -4.948  1.00 97.07           N  
ATOM   2463  CA  ASP A 320      -3.874  -7.157  -5.199  1.00 97.07           C  
ATOM   2464  C   ASP A 320      -3.086  -6.020  -5.859  1.00 97.07           C  
ATOM   2465  CB  ASP A 320      -4.504  -6.684  -3.882  1.00 97.07           C  
ATOM   2466  O   ASP A 320      -1.849  -6.029  -5.919  1.00 97.07           O  
ATOM   2467  CG  ASP A 320      -5.258  -7.806  -3.178  1.00 97.07           C  
ATOM   2468  OD1 ASP A 320      -6.070  -8.454  -3.879  1.00 97.07           O  
ATOM   2469  OD2 ASP A 320      -5.048  -7.942  -1.957  1.00 97.07           O  
ATOM   2470  N   LEU A 321      -3.800  -5.030  -6.398  1.00 98.01           N  
ATOM   2471  CA  LEU A 321      -3.198  -3.906  -7.110  1.00 98.01           C  
ATOM   2472  C   LEU A 321      -3.678  -2.567  -6.556  1.00 98.01           C  
ATOM   2473  CB  LEU A 321      -3.486  -4.050  -8.614  1.00 98.01           C  
ATOM   2474  O   LEU A 321      -4.865  -2.251  -6.591  1.00 98.01           O  
ATOM   2475  CG  LEU A 321      -2.870  -2.953  -9.495  1.00 98.01           C  
ATOM   2476  CD1 LEU A 321      -1.342  -3.017  -9.526  1.00 98.01           C  
ATOM   2477  CD2 LEU A 321      -3.380  -3.107 -10.929  1.00 98.01           C  
ATOM   2478  N   LEU A 322      -2.729  -1.726  -6.154  1.00 98.47           N  
ATOM   2479  CA  LEU A 322      -2.968  -0.320  -5.852  1.00 98.47           C  
ATOM   2480  C   LEU A 322      -2.458   0.548  -6.999  1.00 98.47           C  
ATOM   2481  CB  LEU A 322      -2.308   0.088  -4.534  1.00 98.47           C  
ATOM   2482  O   LEU A 322      -1.328   0.379  -7.469  1.00 98.47           O  
ATOM   2483  CG  LEU A 322      -2.974  -0.488  -3.274  1.00 98.47           C  
ATOM   2484  CD1 LEU A 322      -2.652  -1.964  -3.050  1.00 98.47           C  
ATOM   2485  CD2 LEU A 322      -2.435   0.285  -2.078  1.00 98.47           C  
ATOM   2486  N   VAL A 323      -3.286   1.499  -7.428  1.00 98.69           N  
ATOM   2487  CA  VAL A 323      -2.988   2.396  -8.550  1.00 98.69           C  
ATOM   2488  C   VAL A 323      -3.124   3.846  -8.112  1.00 98.69           C  
ATOM   2489  CB  VAL A 323      -3.905   2.114  -9.754  1.00 98.69           C  
ATOM   2490  O   VAL A 323      -4.209   4.274  -7.721  1.00 98.69           O  
ATOM   2491  CG1 VAL A 323      -3.407   2.906 -10.967  1.00 98.69           C  
ATOM   2492  CG2 VAL A 323      -3.935   0.631 -10.142  1.00 98.69           C  
ATOM   2493  N   GLY A 324      -2.036   4.611  -8.198  1.00 98.36           N  
ATOM   2494  CA  GLY A 324      -2.043   6.029  -7.848  1.00 98.36           C  
ATOM   2495  C   GLY A 324      -2.505   6.935  -8.984  1.00 98.36           C  
ATOM   2496  O   GLY A 324      -2.210   6.705 -10.162  1.00 98.36           O  
ATOM   2497  N   ALA A 325      -3.217   7.988  -8.596  1.00 98.27           N  
ATOM   2498  CA  ALA A 325      -3.654   9.108  -9.414  1.00 98.27           C  
ATOM   2499  C   ALA A 325      -3.383  10.415  -8.637  1.00 98.27           C  
ATOM   2500  CB  ALA A 325      -5.133   8.898  -9.755  1.00 98.27           C  
ATOM   2501  O   ALA A 325      -4.309  11.027  -8.102  1.00 98.27           O  
ATOM   2502  N   PRO A 326      -2.111  10.836  -8.509  1.00 97.77           N  
ATOM   2503  CA  PRO A 326      -1.716  11.950  -7.644  1.00 97.77           C  
ATOM   2504  C   PRO A 326      -2.292  13.304  -8.075  1.00 97.77           C  
ATOM   2505  CB  PRO A 326      -0.186  11.961  -7.672  1.00 97.77           C  
ATOM   2506  O   PRO A 326      -2.359  14.215  -7.264  1.00 97.77           O  
ATOM   2507  CG  PRO A 326       0.162  11.293  -9.001  1.00 97.77           C  
ATOM   2508  CD  PRO A 326      -0.946  10.256  -9.156  1.00 97.77           C  
ATOM   2509  N   MET A 327      -2.734  13.445  -9.327  1.00 96.03           N  
ATOM   2510  CA  MET A 327      -3.388  14.662  -9.833  1.00 96.03           C  
ATOM   2511  C   MET A 327      -4.919  14.529  -9.846  1.00 96.03           C  
ATOM   2512  CB  MET A 327      -2.825  15.018 -11.216  1.00 96.03           C  
ATOM   2513  O   MET A 327      -5.620  15.250 -10.554  1.00 96.03           O  
ATOM   2514  CG  MET A 327      -1.311  15.247 -11.203  1.00 96.03           C  
ATOM   2515  SD  MET A 327      -0.628  15.640 -12.837  1.00 96.03           S  
ATOM   2516  CE  MET A 327       1.133  15.644 -12.429  1.00 96.03           C  
ATOM   2517  N   PHE A 328      -5.476  13.546  -9.132  1.00 96.12           N  
ATOM   2518  CA  PHE A 328      -6.919  13.437  -8.978  1.00 96.12           C  
ATOM   2519  C   PHE A 328      -7.455  14.635  -8.186  1.00 96.12           C  
ATOM   2520  CB  PHE A 328      -7.286  12.105  -8.321  1.00 96.12           C  
ATOM   2521  O   PHE A 328      -7.013  14.903  -7.072  1.00 96.12           O  
ATOM   2522  CG  PHE A 328      -8.778  11.863  -8.231  1.00 96.12           C  
ATOM   2523  CD1 PHE A 328      -9.503  12.325  -7.117  1.00 96.12           C  
ATOM   2524  CD2 PHE A 328      -9.437  11.138  -9.242  1.00 96.12           C  
ATOM   2525  CE1 PHE A 328     -10.876  12.042  -7.011  1.00 96.12           C  
ATOM   2526  CE2 PHE A 328     -10.813  10.861  -9.133  1.00 96.12           C  
ATOM   2527  CZ  PHE A 328     -11.532  11.314  -8.014  1.00 96.12           C  
ATOM   2528  N   SER A 329      -8.431  15.323  -8.777  1.00 90.88           N  
ATOM   2529  CA  SER A 329      -9.064  16.525  -8.232  1.00 90.88           C  
ATOM   2530  C   SER A 329     -10.538  16.261  -7.920  1.00 90.88           C  
ATOM   2531  CB  SER A 329      -8.953  17.655  -9.266  1.00 90.88           C  
ATOM   2532  O   SER A 329     -11.343  16.092  -8.841  1.00 90.88           O  
ATOM   2533  OG  SER A 329      -7.840  18.488  -9.060  1.00 90.88           O  
ATOM   2534  N   GLU A 330     -10.920  16.240  -6.643  1.00 84.32           N  
ATOM   2535  CA  GLU A 330     -12.306  16.512  -6.213  1.00 84.32           C  
ATOM   2536  C   GLU A 330     -12.565  18.012  -6.304  1.00 84.32           C  
ATOM   2537  CB  GLU A 330     -12.540  16.064  -4.760  1.00 84.32           C  
ATOM   2538  O   GLU A 330     -13.504  18.455  -6.967  1.00 84.32           O  
ATOM   2539  CG  GLU A 330     -12.714  14.557  -4.571  1.00 84.32           C  
ATOM   2540  CD  GLU A 330     -14.085  14.071  -5.040  1.00 84.32           C  
ATOM   2541  OE1 GLU A 330     -14.111  13.356  -6.074  1.00 84.32           O  
ATOM   2542  OE2 GLU A 330     -15.093  14.495  -4.437  1.00 84.32           O  
ATOM   2543  N   ILE A 331     -11.677  18.784  -5.674  1.00 80.24           N  
ATOM   2544  CA  ILE A 331     -11.710  20.238  -5.664  1.00 80.24           C  
ATOM   2545  C   ILE A 331     -10.416  20.754  -6.301  1.00 80.24           C  
ATOM   2546  CB  ILE A 331     -11.980  20.765  -4.227  1.00 80.24           C  
ATOM   2547  O   ILE A 331     -10.499  21.546  -7.244  1.00 80.24           O  
ATOM   2548  CG1 ILE A 331     -13.263  20.137  -3.625  1.00 80.24           C  
ATOM   2549  CG2 ILE A 331     -12.100  22.301  -4.222  1.00 80.24           C  
ATOM   2550  CD1 ILE A 331     -13.528  20.498  -2.157  1.00 80.24           C  
ATOM   2551  N   ARG A 332      -9.239  20.337  -5.800  1.00 81.07           N  
ATOM   2552  CA  ARG A 332      -7.917  20.894  -6.156  1.00 81.07           C  
ATOM   2553  C   ARG A 332      -6.721  19.956  -5.832  1.00 81.07           C  
ATOM   2554  CB  ARG A 332      -7.740  22.210  -5.387  1.00 81.07           C  
ATOM   2555  O   ARG A 332      -5.960  20.212  -4.895  1.00 81.07           O  
ATOM   2556  CG  ARG A 332      -8.555  23.436  -5.818  1.00 81.07           C  
ATOM   2557  CD  ARG A 332      -8.388  24.580  -4.817  1.00 81.07           C  
ATOM   2558  NE  ARG A 332      -9.366  25.650  -5.056  1.00 81.07           N  
ATOM   2559  NH1 ARG A 332      -8.451  27.144  -3.581  1.00 81.07           N  
ATOM   2560  NH2 ARG A 332     -10.244  27.728  -4.788  1.00 81.07           N  
ATOM   2561  CZ  ARG A 332      -9.350  26.832  -4.475  1.00 81.07           C  
ATOM   2562  N   ASP A 333      -6.517  18.936  -6.655  1.00 88.50           N  
ATOM   2563  CA  ASP A 333      -5.343  18.040  -6.712  1.00 88.50           C  
ATOM   2564  C   ASP A 333      -4.986  17.364  -5.376  1.00 88.50           C  
ATOM   2565  CB  ASP A 333      -4.150  18.729  -7.405  1.00 88.50           C  
ATOM   2566  O   ASP A 333      -3.831  17.330  -4.941  1.00 88.50           O  
ATOM   2567  CG  ASP A 333      -4.405  19.078  -8.878  1.00 88.50           C  
ATOM   2568  OD1 ASP A 333      -5.260  18.412  -9.512  1.00 88.50           O  
ATOM   2569  OD2 ASP A 333      -3.745  20.019  -9.376  1.00 88.50           O  
ATOM   2570  N   GLU A 334      -5.997  16.823  -4.700  1.00 94.28           N  
ATOM   2571  CA  GLU A 334      -5.816  16.080  -3.452  1.00 94.28           C  
ATOM   2572  C   GLU A 334      -5.022  14.779  -3.676  1.00 94.28           C  
ATOM   2573  CB  GLU A 334      -7.190  15.781  -2.825  1.00 94.28           C  
ATOM   2574  O   GLU A 334      -4.171  14.403  -2.865  1.00 94.28           O  
ATOM   2575  CG  GLU A 334      -8.056  17.024  -2.529  1.00 94.28           C  
ATOM   2576  CD  GLU A 334      -8.846  17.601  -3.724  1.00 94.28           C  
ATOM   2577  OE1 GLU A 334      -9.496  18.658  -3.563  1.00 94.28           O  
ATOM   2578  OE2 GLU A 334      -8.847  17.038  -4.844  1.00 94.28           O  
ATOM   2579  N   GLY A 335      -5.251  14.132  -4.821  1.00 96.68           N  
ATOM   2580  CA  GLY A 335      -4.718  12.817  -5.149  1.00 96.68           C  
ATOM   2581  C   GLY A 335      -5.599  11.673  -4.639  1.00 96.68           C  
ATOM   2582  O   GLY A 335      -6.445  11.835  -3.759  1.00 96.68           O  
ATOM   2583  N   GLN A 336      -5.433  10.496  -5.238  1.00 97.16           N  
ATOM   2584  CA  GLN A 336      -6.214   9.302  -4.920  1.00 97.16           C  
ATOM   2585  C   GLN A 336      -5.405   8.036  -5.215  1.00 97.16           C  
ATOM   2586  CB  GLN A 336      -7.526   9.339  -5.727  1.00 97.16           C  
ATOM   2587  O   GLN A 336      -4.608   8.003  -6.154  1.00 97.16           O  
ATOM   2588  CG  GLN A 336      -8.458   8.157  -5.432  1.00 97.16           C  
ATOM   2589  CD  GLN A 336      -9.800   8.302  -6.139  1.00 97.16           C  
ATOM   2590  NE2 GLN A 336     -10.797   8.852  -5.480  1.00 97.16           N  
ATOM   2591  OE1 GLN A 336      -9.980   7.914  -7.283  1.00 97.16           O  
ATOM   2592  N   VAL A 337      -5.653   6.970  -4.454  1.00 98.41           N  
ATOM   2593  CA  VAL A 337      -5.187   5.613  -4.773  1.00 98.41           C  
ATOM   2594  C   VAL A 337      -6.386   4.680  -4.883  1.00 98.41           C  
ATOM   2595  CB  VAL A 337      -4.161   5.111  -3.743  1.00 98.41           C  
ATOM   2596  O   VAL A 337      -7.168   4.564  -3.947  1.00 98.41           O  
ATOM   2597  CG1 VAL A 337      -3.738   3.663  -4.018  1.00 98.41           C  
ATOM   2598  CG2 VAL A 337      -2.898   5.981  -3.780  1.00 98.41           C  
ATOM   2599  N   THR A 338      -6.539   4.011  -6.022  1.00 98.26           N  
ATOM   2600  CA  THR A 338      -7.596   3.014  -6.237  1.00 98.26           C  
ATOM   2601  C   THR A 338      -7.078   1.624  -5.888  1.00 98.26           C  
ATOM   2602  CB  THR A 338      -8.096   3.040  -7.685  1.00 98.26           C  
ATOM   2603  O   THR A 338      -5.994   1.246  -6.338  1.00 98.26           O  
ATOM   2604  CG2 THR A 338      -9.341   2.183  -7.874  1.00 98.26           C  
ATOM   2605  OG1 THR A 338      -8.441   4.348  -8.085  1.00 98.26           O  
ATOM   2606  N   VAL A 339      -7.856   0.872  -5.110  1.00 98.07           N  
ATOM   2607  CA  VAL A 339      -7.514  -0.473  -4.635  1.00 98.07           C  
ATOM   2608  C   VAL A 339      -8.326  -1.503  -5.409  1.00 98.07           C  
ATOM   2609  CB  VAL A 339      -7.766  -0.611  -3.121  1.00 98.07           C  
ATOM   2610  O   VAL A 339      -9.557  -1.437  -5.450  1.00 98.07           O  
ATOM   2611  CG1 VAL A 339      -7.321  -1.991  -2.618  1.00 98.07           C  
ATOM   2612  CG2 VAL A 339      -7.014   0.476  -2.334  1.00 98.07           C  
ATOM   2613  N   TYR A 340      -7.628  -2.456  -6.014  1.00 97.56           N  
ATOM   2614  CA  TYR A 340      -8.210  -3.557  -6.762  1.00 97.56           C  
ATOM   2615  C   TYR A 340      -7.877  -4.886  -6.084  1.00 97.56           C  
ATOM   2616  CB  TYR A 340      -7.672  -3.544  -8.190  1.00 97.56           C  
ATOM   2617  O   TYR A 340      -6.708  -5.271  -6.063  1.00 97.56           O  
ATOM   2618  CG  TYR A 340      -8.093  -2.385  -9.057  1.00 97.56           C  
ATOM   2619  CD1 TYR A 340      -9.222  -2.505  -9.890  1.00 97.56           C  
ATOM   2620  CD2 TYR A 340      -7.342  -1.197  -9.041  1.00 97.56           C  
ATOM   2621  CE1 TYR A 340      -9.609  -1.424 -10.702  1.00 97.56           C  
ATOM   2622  CE2 TYR A 340      -7.733  -0.109  -9.841  1.00 97.56           C  
ATOM   2623  OH  TYR A 340      -9.282   0.840 -11.409  1.00 97.56           O  
ATOM   2624  CZ  TYR A 340      -8.877  -0.220 -10.662  1.00 97.56           C  
ATOM   2625  N   ILE A 341      -8.897  -5.584  -5.586  1.00 96.31           N  
ATOM   2626  CA  ILE A 341      -8.750  -6.895  -4.947  1.00 96.31           C  
ATOM   2627  C   ILE A 341      -8.825  -7.998  -5.993  1.00 96.31           C  
ATOM   2628  CB  ILE A 341      -9.773  -7.102  -3.811  1.00 96.31           C  
ATOM   2629  O   ILE A 341      -9.686  -7.988  -6.880  1.00 96.31           O  
ATOM   2630  CG1 ILE A 341      -9.597  -6.058  -2.690  1.00 96.31           C  
ATOM   2631  CG2 ILE A 341      -9.708  -8.520  -3.214  1.00 96.31           C  
ATOM   2632  CD1 ILE A 341      -8.227  -6.034  -1.992  1.00 96.31           C  
ATOM   2633  N   ASN A 342      -7.920  -8.959  -5.901  1.00 95.10           N  
ATOM   2634  CA  ASN A 342      -7.868 -10.091  -6.800  1.00 95.10           C  
ATOM   2635  C   ASN A 342      -8.920 -11.143  -6.423  1.00 95.10           C  
ATOM   2636  CB  ASN A 342      -6.439 -10.626  -6.776  1.00 95.10           C  
ATOM   2637  O   ASN A 342      -9.013 -11.588  -5.286  1.00 95.10           O  
ATOM   2638  CG  ASN A 342      -6.120 -11.482  -7.974  1.00 95.10           C  
ATOM   2639  ND2 ASN A 342      -4.879 -11.455  -8.373  1.00 95.10           N  
ATOM   2640  OD1 ASN A 342      -6.947 -12.145  -8.589  1.00 95.10           O  
ATOM   2641  N   ARG A 343      -9.737 -11.561  -7.394  1.00 91.38           N  
ATOM   2642  CA  ARG A 343     -10.750 -12.620  -7.229  1.00 91.38           C  
ATOM   2643  C   ARG A 343     -10.336 -13.942  -7.886  1.00 91.38           C  
ATOM   2644  CB  ARG A 343     -12.122 -12.111  -7.707  1.00 91.38           C  
ATOM   2645  O   ARG A 343     -11.150 -14.857  -8.000  1.00 91.38           O  
ATOM   2646  CG  ARG A 343     -12.623 -10.849  -6.984  1.00 91.38           C  
ATOM   2647  CD  ARG A 343     -12.719 -11.031  -5.465  1.00 91.38           C  
ATOM   2648  NE  ARG A 343     -13.479  -9.929  -4.864  1.00 91.38           N  
ATOM   2649  NH1 ARG A 343     -13.018 -10.316  -2.646  1.00 91.38           N  
ATOM   2650  NH2 ARG A 343     -14.337  -8.603  -3.290  1.00 91.38           N  
ATOM   2651  CZ  ARG A 343     -13.601  -9.629  -3.592  1.00 91.38           C  
ATOM   2652  N   GLY A 344      -9.084 -14.048  -8.332  1.00 85.03           N  
ATOM   2653  CA  GLY A 344      -8.518 -15.220  -8.995  1.00 85.03           C  
ATOM   2654  C   GLY A 344      -8.468 -15.111 -10.521  1.00 85.03           C  
ATOM   2655  O   GLY A 344      -9.186 -14.336 -11.152  1.00 85.03           O  
ATOM   2656  N   ASN A 345      -7.592 -15.911 -11.142  1.00 80.71           N  
ATOM   2657  CA  ASN A 345      -7.388 -15.983 -12.599  1.00 80.71           C  
ATOM   2658  C   ASN A 345      -7.062 -14.638 -13.288  1.00 80.71           C  
ATOM   2659  CB  ASN A 345      -8.572 -16.730 -13.254  1.00 80.71           C  
ATOM   2660  O   ASN A 345      -7.229 -14.512 -14.503  1.00 80.71           O  
ATOM   2661  CG  ASN A 345      -8.598 -18.213 -12.947  1.00 80.71           C  
ATOM   2662  ND2 ASN A 345      -9.758 -18.824 -12.984  1.00 80.71           N  
ATOM   2663  OD1 ASN A 345      -7.588 -18.858 -12.728  1.00 80.71           O  
ATOM   2664  N   GLY A 346      -6.558 -13.645 -12.549  1.00 76.79           N  
ATOM   2665  CA  GLY A 346      -6.272 -12.306 -13.070  1.00 76.79           C  
ATOM   2666  C   GLY A 346      -7.510 -11.413 -13.218  1.00 76.79           C  
ATOM   2667  O   GLY A 346      -7.435 -10.400 -13.914  1.00 76.79           O  
ATOM   2668  N   ALA A 347      -8.636 -11.777 -12.595  1.00 88.52           N  
ATOM   2669  CA  ALA A 347      -9.800 -10.912 -12.455  1.00 88.52           C  
ATOM   2670  C   ALA A 347      -9.648 -10.056 -11.192  1.00 88.52           C  
ATOM   2671  CB  ALA A 347     -11.068 -11.773 -12.421  1.00 88.52           C  
ATOM   2672  O   ALA A 347      -9.661 -10.579 -10.080  1.00 88.52           O  
ATOM   2673  N   LEU A 348      -9.499  -8.744 -11.371  1.00 93.65           N  
ATOM   2674  CA  LEU A 348      -9.415  -7.793 -10.270  1.00 93.65           C  
ATOM   2675  C   LEU A 348     -10.696  -6.954 -10.188  1.00 93.65           C  
ATOM   2676  CB  LEU A 348      -8.178  -6.898 -10.399  1.00 93.65           C  
ATOM   2677  O   LEU A 348     -11.193  -6.477 -11.211  1.00 93.65           O  
ATOM   2678  CG  LEU A 348      -6.794  -7.546 -10.215  1.00 93.65           C  
ATOM   2679  CD1 LEU A 348      -6.289  -8.229 -11.487  1.00 93.65           C  
ATOM   2680  CD2 LEU A 348      -5.780  -6.460  -9.851  1.00 93.65           C  
ATOM   2681  N   GLU A 349     -11.199  -6.755  -8.974  1.00 93.41           N  
ATOM   2682  CA  GLU A 349     -12.395  -5.973  -8.656  1.00 93.41           C  
ATOM   2683  C   GLU A 349     -11.998  -4.679  -7.938  1.00 93.41           C  
ATOM   2684  CB  GLU A 349     -13.331  -6.830  -7.791  1.00 93.41           C  
ATOM   2685  O   GLU A 349     -11.220  -4.708  -6.988  1.00 93.41           O  
ATOM   2686  CG  GLU A 349     -14.664  -6.132  -7.476  1.00 93.41           C  
ATOM   2687  CD  GLU A 349     -15.578  -6.970  -6.566  1.00 93.41           C  
ATOM   2688  OE1 GLU A 349     -16.768  -6.615  -6.460  1.00 93.41           O  
ATOM   2689  OE2 GLU A 349     -15.095  -7.960  -5.956  1.00 93.41           O  
ATOM   2690  N   GLU A 350     -12.524  -3.535  -8.378  1.00 95.52           N  
ATOM   2691  CA  GLU A 350     -12.317  -2.267  -7.673  1.00 95.52           C  
ATOM   2692  C   GLU A 350     -13.084  -2.285  -6.341  1.00 95.52           C  
ATOM   2693  CB  GLU A 350     -12.762  -1.091  -8.563  1.00 95.52           C  
ATOM   2694  O   GLU A 350     -14.313  -2.292  -6.344  1.00 95.52           O  
ATOM   2695  CG  GLU A 350     -12.337   0.238  -7.926  1.00 95.52           C  
ATOM   2696  CD  GLU A 350     -12.866   1.496  -8.630  1.00 95.52           C  
ATOM   2697  OE1 GLU A 350     -12.953   2.548  -7.956  1.00 95.52           O  
ATOM   2698  OE2 GLU A 350     -13.211   1.498  -9.836  1.00 95.52           O  
ATOM   2699  N   GLN A 351     -12.372  -2.276  -5.212  1.00 91.49           N  
ATOM   2700  CA  GLN A 351     -12.991  -2.323  -3.884  1.00 91.49           C  
ATOM   2701  C   GLN A 351     -13.299  -0.921  -3.351  1.00 91.49           C  
ATOM   2702  CB  GLN A 351     -12.077  -3.101  -2.924  1.00 91.49           C  
ATOM   2703  O   GLN A 351     -14.412  -0.649  -2.906  1.00 91.49           O  
ATOM   2704  CG  GLN A 351     -12.705  -3.283  -1.529  1.00 91.49           C  
ATOM   2705  CD  GLN A 351     -11.782  -4.004  -0.549  1.00 91.49           C  
ATOM   2706  NE2 GLN A 351     -12.322  -4.642   0.465  1.00 91.49           N  
ATOM   2707  OE1 GLN A 351     -10.572  -3.987  -0.668  1.00 91.49           O  
ATOM   2708  N   LEU A 352     -12.297  -0.037  -3.348  1.00 95.05           N  
ATOM   2709  CA  LEU A 352     -12.395   1.296  -2.755  1.00 95.05           C  
ATOM   2710  C   LEU A 352     -11.325   2.251  -3.296  1.00 95.05           C  
ATOM   2711  CB  LEU A 352     -12.361   1.173  -1.212  1.00 95.05           C  
ATOM   2712  O   LEU A 352     -10.393   1.854  -4.000  1.00 95.05           O  
ATOM   2713  CG  LEU A 352     -11.082   0.578  -0.586  1.00 95.05           C  
ATOM   2714  CD1 LEU A 352      -9.969   1.617  -0.447  1.00 95.05           C  
ATOM   2715  CD2 LEU A 352     -11.411   0.087   0.821  1.00 95.05           C  
ATOM   2716  N   ALA A 353     -11.445   3.522  -2.916  1.00 95.80           N  
ATOM   2717  CA  ALA A 353     -10.444   4.549  -3.162  1.00 95.80           C  
ATOM   2718  C   ALA A 353      -9.967   5.171  -1.842  1.00 95.80           C  
ATOM   2719  CB  ALA A 353     -11.031   5.588  -4.117  1.00 95.80           C  
ATOM   2720  O   ALA A 353     -10.776   5.549  -0.998  1.00 95.80           O  
ATOM   2721  N   LEU A 354      -8.651   5.299  -1.688  1.00 97.15           N  
ATOM   2722  CA  LEU A 354      -7.989   5.943  -0.557  1.00 97.15           C  
ATOM   2723  C   LEU A 354      -7.630   7.387  -0.915  1.00 97.15           C  
ATOM   2724  CB  LEU A 354      -6.727   5.151  -0.172  1.00 97.15           C  
ATOM   2725  O   LEU A 354      -7.188   7.660  -2.034  1.00 97.15           O  
ATOM   2726  CG  LEU A 354      -6.962   3.672   0.176  1.00 97.15           C  
ATOM   2727  CD1 LEU A 354      -5.616   3.007   0.447  1.00 97.15           C  
ATOM   2728  CD2 LEU A 354      -7.852   3.511   1.408  1.00 97.15           C  
ATOM   2729  N   THR A 355      -7.785   8.301   0.043  1.00 94.70           N  
ATOM   2730  CA  THR A 355      -7.602   9.751  -0.170  1.00 94.70           C  
ATOM   2731  C   THR A 355      -6.730  10.436   0.889  1.00 94.70           C  
ATOM   2732  CB  THR A 355      -8.969  10.455  -0.246  1.00 94.70           C  
ATOM   2733  O   THR A 355      -6.558  11.653   0.837  1.00 94.70           O  
ATOM   2734  CG2 THR A 355      -9.800   9.976  -1.441  1.00 94.70           C  
ATOM   2735  OG1 THR A 355      -9.715  10.192   0.924  1.00 94.70           O  
ATOM   2736  N   GLY A 356      -6.205   9.698   1.877  1.00 91.57           N  
ATOM   2737  CA  GLY A 356      -5.521  10.302   3.029  1.00 91.57           C  
ATOM   2738  C   GLY A 356      -6.419  11.325   3.737  1.00 91.57           C  
ATOM   2739  O   GLY A 356      -7.619  11.095   3.882  1.00 91.57           O  
ATOM   2740  N   ASP A 357      -5.860  12.478   4.110  1.00 92.60           N  
ATOM   2741  CA  ASP A 357      -6.618  13.582   4.724  1.00 92.60           C  
ATOM   2742  C   ASP A 357      -7.399  14.440   3.702  1.00 92.60           C  
ATOM   2743  CB  ASP A 357      -5.675  14.461   5.577  1.00 92.60           C  
ATOM   2744  O   ASP A 357      -8.055  15.406   4.093  1.00 92.60           O  
ATOM   2745  CG  ASP A 357      -5.196  13.806   6.880  1.00 92.60           C  
ATOM   2746  OD1 ASP A 357      -5.583  12.658   7.160  1.00 92.60           O  
ATOM   2747  OD2 ASP A 357      -4.411  14.455   7.618  1.00 92.60           O  
ATOM   2748  N   GLY A 358      -7.321  14.141   2.395  1.00 91.46           N  
ATOM   2749  CA  GLY A 358      -7.932  14.968   1.344  1.00 91.46           C  
ATOM   2750  C   GLY A 358      -7.346  16.385   1.277  1.00 91.46           C  
ATOM   2751  O   GLY A 358      -8.056  17.349   0.987  1.00 91.46           O  
ATOM   2752  N   ALA A 359      -6.063  16.533   1.620  1.00 91.27           N  
ATOM   2753  CA  ALA A 359      -5.400  17.827   1.708  1.00 91.27           C  
ATOM   2754  C   ALA A 359      -5.178  18.460   0.323  1.00 91.27           C  
ATOM   2755  CB  ALA A 359      -4.107  17.672   2.517  1.00 91.27           C  
ATOM   2756  O   ALA A 359      -4.877  17.789  -0.662  1.00 91.27           O  
ATOM   2757  N   TYR A 360      -5.295  19.786   0.263  1.00 87.30           N  
ATOM   2758  CA  TYR A 360      -5.113  20.571  -0.959  1.00 87.30           C  
ATOM   2759  C   TYR A 360      -3.733  20.343  -1.594  1.00 87.30           C  
ATOM   2760  CB  TYR A 360      -5.294  22.055  -0.606  1.00 87.30           C  
ATOM   2761  O   TYR A 360      -2.718  20.510  -0.914  1.00 87.30           O  
ATOM   2762  CG  TYR A 360      -4.838  23.017  -1.686  1.00 87.30           C  
ATOM   2763  CD1 TYR A 360      -3.620  23.713  -1.555  1.00 87.30           C  
ATOM   2764  CD2 TYR A 360      -5.594  23.153  -2.859  1.00 87.30           C  
ATOM   2765  CE1 TYR A 360      -3.173  24.569  -2.581  1.00 87.30           C  
ATOM   2766  CE2 TYR A 360      -5.139  24.001  -3.889  1.00 87.30           C  
ATOM   2767  OH  TYR A 360      -3.548  25.535  -4.758  1.00 87.30           O  
ATOM   2768  CZ  TYR A 360      -3.945  24.717  -3.749  1.00 87.30           C  
ATOM   2769  N   ASN A 361      -3.699  20.053  -2.903  1.00 89.65           N  
ATOM   2770  CA  ASN A 361      -2.470  19.902  -3.693  1.00 89.65           C  
ATOM   2771  C   ASN A 361      -1.462  18.909  -3.074  1.00 89.65           C  
ATOM   2772  CB  ASN A 361      -1.907  21.306  -3.972  1.00 89.65           C  
ATOM   2773  O   ASN A 361      -0.250  19.056  -3.239  1.00 89.65           O  
ATOM   2774  CG  ASN A 361      -0.750  21.322  -4.954  1.00 89.65           C  
ATOM   2775  ND2 ASN A 361       0.290  22.066  -4.656  1.00 89.65           N  
ATOM   2776  OD1 ASN A 361      -0.748  20.717  -6.010  1.00 89.65           O  
ATOM   2777  N   ALA A 362      -1.949  17.922  -2.318  1.00 95.16           N  
ATOM   2778  CA  ALA A 362      -1.108  17.015  -1.545  1.00 95.16           C  
ATOM   2779  C   ALA A 362      -0.392  15.978  -2.418  1.00 95.16           C  
ATOM   2780  CB  ALA A 362      -1.985  16.361  -0.478  1.00 95.16           C  
ATOM   2781  O   ALA A 362       0.669  15.476  -2.030  1.00 95.16           O  
ATOM   2782  N   HIS A 363      -0.938  15.699  -3.609  1.00 96.71           N  
ATOM   2783  CA  HIS A 363      -0.460  14.646  -4.501  1.00 96.71           C  
ATOM   2784  C   HIS A 363      -0.438  13.270  -3.818  1.00 96.71           C  
ATOM   2785  CB  HIS A 363       0.878  15.044  -5.147  1.00 96.71           C  
ATOM   2786  O   HIS A 363       0.531  12.513  -3.923  1.00 96.71           O  
ATOM   2787  CG  HIS A 363       0.773  16.028  -6.276  1.00 96.71           C  
ATOM   2788  CD2 HIS A 363       0.132  17.240  -6.315  1.00 96.71           C  
ATOM   2789  ND1 HIS A 363       1.313  15.798  -7.516  1.00 96.71           N  
ATOM   2790  CE1 HIS A 363       0.952  16.816  -8.306  1.00 96.71           C  
ATOM   2791  NE2 HIS A 363       0.349  17.778  -7.595  1.00 96.71           N  
ATOM   2792  N   PHE A 364      -1.502  12.944  -3.080  1.00 98.26           N  
ATOM   2793  CA  PHE A 364      -1.637  11.636  -2.450  1.00 98.26           C  
ATOM   2794  C   PHE A 364      -1.609  10.521  -3.508  1.00 98.26           C  
ATOM   2795  CB  PHE A 364      -2.923  11.606  -1.620  1.00 98.26           C  
ATOM   2796  O   PHE A 364      -2.365  10.548  -4.480  1.00 98.26           O  
ATOM   2797  CG  PHE A 364      -3.162  10.281  -0.929  1.00 98.26           C  
ATOM   2798  CD1 PHE A 364      -3.927   9.288  -1.567  1.00 98.26           C  
ATOM   2799  CD2 PHE A 364      -2.609  10.031   0.340  1.00 98.26           C  
ATOM   2800  CE1 PHE A 364      -4.144   8.053  -0.935  1.00 98.26           C  
ATOM   2801  CE2 PHE A 364      -2.832   8.796   0.973  1.00 98.26           C  
ATOM   2802  CZ  PHE A 364      -3.607   7.809   0.339  1.00 98.26           C  
ATOM   2803  N   GLY A 365      -0.727   9.536  -3.325  1.00 98.01           N  
ATOM   2804  CA  GLY A 365      -0.519   8.459  -4.294  1.00 98.01           C  
ATOM   2805  C   GLY A 365       0.621   8.707  -5.281  1.00 98.01           C  
ATOM   2806  O   GLY A 365       0.763   7.943  -6.231  1.00 98.01           O  
ATOM   2807  N   GLU A 366       1.458   9.731  -5.082  1.00 98.14           N  
ATOM   2808  CA  GLU A 366       2.666   9.939  -5.902  1.00 98.14           C  
ATOM   2809  C   GLU A 366       3.652   8.766  -5.755  1.00 98.14           C  
ATOM   2810  CB  GLU A 366       3.333  11.261  -5.490  1.00 98.14           C  
ATOM   2811  O   GLU A 366       4.277   8.343  -6.727  1.00 98.14           O  
ATOM   2812  CG  GLU A 366       4.472  11.725  -6.416  1.00 98.14           C  
ATOM   2813  CD  GLU A 366       4.018  12.259  -7.789  1.00 98.14           C  
ATOM   2814  OE1 GLU A 366       4.812  12.118  -8.749  1.00 98.14           O  
ATOM   2815  OE2 GLU A 366       2.937  12.892  -7.878  1.00 98.14           O  
ATOM   2816  N   SER A 367       3.739   8.190  -4.553  1.00 98.26           N  
ATOM   2817  CA  SER A 367       4.487   6.966  -4.268  1.00 98.26           C  
ATOM   2818  C   SER A 367       3.623   5.983  -3.476  1.00 98.26           C  
ATOM   2819  CB  SER A 367       5.797   7.294  -3.545  1.00 98.26           C  
ATOM   2820  O   SER A 367       2.775   6.384  -2.676  1.00 98.26           O  
ATOM   2821  OG  SER A 367       5.550   7.642  -2.200  1.00 98.26           O  
ATOM   2822  N   ILE A 368       3.818   4.689  -3.729  1.00 98.50           N  
ATOM   2823  CA  ILE A 368       3.137   3.594  -3.034  1.00 98.50           C  
ATOM   2824  C   ILE A 368       4.177   2.495  -2.817  1.00 98.50           C  
ATOM   2825  CB  ILE A 368       1.922   3.055  -3.832  1.00 98.50           C  
ATOM   2826  O   ILE A 368       4.851   2.103  -3.771  1.00 98.50           O  
ATOM   2827  CG1 ILE A 368       0.976   4.174  -4.332  1.00 98.50           C  
ATOM   2828  CG2 ILE A 368       1.142   2.068  -2.940  1.00 98.50           C  
ATOM   2829  CD1 ILE A 368      -0.126   3.682  -5.276  1.00 98.50           C  
ATOM   2830  N   ALA A 369       4.316   2.008  -1.588  1.00 97.74           N  
ATOM   2831  CA  ALA A 369       5.257   0.947  -1.244  1.00 97.74           C  
ATOM   2832  C   ALA A 369       4.591  -0.095  -0.343  1.00 97.74           C  
ATOM   2833  CB  ALA A 369       6.490   1.564  -0.574  1.00 97.74           C  
ATOM   2834  O   ALA A 369       3.909   0.262   0.615  1.00 97.74           O  
ATOM   2835  N   SER A 370       4.817  -1.374  -0.641  1.00 96.37           N  
ATOM   2836  CA  SER A 370       4.535  -2.456   0.305  1.00 96.37           C  
ATOM   2837  C   SER A 370       5.591  -2.434   1.407  1.00 96.37           C  
ATOM   2838  CB  SER A 370       4.515  -3.806  -0.413  1.00 96.37           C  
ATOM   2839  O   SER A 370       6.780  -2.254   1.123  1.00 96.37           O  
ATOM   2840  OG  SER A 370       4.303  -4.858   0.503  1.00 96.37           O  
ATOM   2841  N   LEU A 371       5.147  -2.574   2.652  1.00 95.62           N  
ATOM   2842  CA  LEU A 371       5.992  -2.533   3.843  1.00 95.62           C  
ATOM   2843  C   LEU A 371       6.216  -3.909   4.476  1.00 95.62           C  
ATOM   2844  CB  LEU A 371       5.392  -1.550   4.858  1.00 95.62           C  
ATOM   2845  O   LEU A 371       6.895  -3.982   5.498  1.00 95.62           O  
ATOM   2846  CG  LEU A 371       5.228  -0.102   4.370  1.00 95.62           C  
ATOM   2847  CD1 LEU A 371       4.787   0.750   5.564  1.00 95.62           C  
ATOM   2848  CD2 LEU A 371       6.512   0.474   3.757  1.00 95.62           C  
ATOM   2849  N   ASP A 372       5.698  -4.971   3.849  1.00 92.67           N  
ATOM   2850  CA  ASP A 372       5.499  -6.273   4.498  1.00 92.67           C  
ATOM   2851  C   ASP A 372       4.600  -6.124   5.746  1.00 92.67           C  
ATOM   2852  CB  ASP A 372       6.881  -6.919   4.752  1.00 92.67           C  
ATOM   2853  O   ASP A 372       3.925  -5.108   5.904  1.00 92.67           O  
ATOM   2854  CG  ASP A 372       6.881  -8.448   4.811  1.00 92.67           C  
ATOM   2855  OD1 ASP A 372       5.784  -9.045   4.820  1.00 92.67           O  
ATOM   2856  OD2 ASP A 372       7.999  -9.014   4.809  1.00 92.67           O  
ATOM   2857  N   ASP A 373       4.540  -7.133   6.605  1.00 94.96           N  
ATOM   2858  CA  ASP A 373       3.770  -7.099   7.852  1.00 94.96           C  
ATOM   2859  C   ASP A 373       4.482  -6.239   8.926  1.00 94.96           C  
ATOM   2860  CB  ASP A 373       3.531  -8.559   8.257  1.00 94.96           C  
ATOM   2861  O   ASP A 373       5.416  -6.689   9.608  1.00 94.96           O  
ATOM   2862  CG  ASP A 373       2.664  -8.727   9.497  1.00 94.96           C  
ATOM   2863  OD1 ASP A 373       2.307  -7.716  10.131  1.00 94.96           O  
ATOM   2864  OD2 ASP A 373       2.486  -9.894   9.924  1.00 94.96           O  
ATOM   2865  N   LEU A 374       4.083  -4.965   9.048  1.00 93.85           N  
ATOM   2866  CA  LEU A 374       4.746  -3.975   9.905  1.00 93.85           C  
ATOM   2867  C   LEU A 374       4.461  -4.224  11.387  1.00 93.85           C  
ATOM   2868  CB  LEU A 374       4.283  -2.561   9.495  1.00 93.85           C  
ATOM   2869  O   LEU A 374       5.289  -3.895  12.241  1.00 93.85           O  
ATOM   2870  CG  LEU A 374       5.125  -1.379   9.989  1.00 93.85           C  
ATOM   2871  CD1 LEU A 374       6.483  -1.316   9.311  1.00 93.85           C  
ATOM   2872  CD2 LEU A 374       4.374  -0.077   9.699  1.00 93.85           C  
ATOM   2873  N   ASP A 375       3.284  -4.755  11.716  1.00 91.31           N  
ATOM   2874  CA  ASP A 375       2.799  -4.932  13.088  1.00 91.31           C  
ATOM   2875  C   ASP A 375       2.702  -6.403  13.536  1.00 91.31           C  
ATOM   2876  CB  ASP A 375       1.512  -4.120  13.268  1.00 91.31           C  
ATOM   2877  O   ASP A 375       2.352  -6.704  14.687  1.00 91.31           O  
ATOM   2878  CG  ASP A 375       0.241  -4.880  12.914  1.00 91.31           C  
ATOM   2879  OD1 ASP A 375       0.310  -5.719  12.013  1.00 91.31           O  
ATOM   2880  OD2 ASP A 375      -0.752  -4.669  13.657  1.00 91.31           O  
ATOM   2881  N   ASN A 376       3.127  -7.309  12.661  1.00 92.06           N  
ATOM   2882  CA  ASN A 376       3.144  -8.747  12.840  1.00 92.06           C  
ATOM   2883  C   ASN A 376       1.743  -9.301  13.168  1.00 92.06           C  
ATOM   2884  CB  ASN A 376       4.301  -9.120  13.774  1.00 92.06           C  
ATOM   2885  O   ASN A 376       1.584 -10.025  14.167  1.00 92.06           O  
ATOM   2886  CG  ASN A 376       4.651 -10.585  13.667  1.00 92.06           C  
ATOM   2887  ND2 ASN A 376       4.071 -11.411  14.491  1.00 92.06           N  
ATOM   2888  OD1 ASN A 376       5.515 -11.016  12.925  1.00 92.06           O  
ATOM   2889  N   ASP A 377       0.722  -8.890  12.413  1.00 91.47           N  
ATOM   2890  CA  ASP A 377      -0.657  -9.393  12.497  1.00 91.47           C  
ATOM   2891  C   ASP A 377      -0.992 -10.505  11.482  1.00 91.47           C  
ATOM   2892  CB  ASP A 377      -1.665  -8.230  12.478  1.00 91.47           C  
ATOM   2893  O   ASP A 377      -2.015 -11.180  11.634  1.00 91.47           O  
ATOM   2894  CG  ASP A 377      -2.080  -7.710  11.098  1.00 91.47           C  
ATOM   2895  OD1 ASP A 377      -1.436  -8.097  10.101  1.00 91.47           O  
ATOM   2896  OD2 ASP A 377      -3.168  -7.082  11.079  1.00 91.47           O  
ATOM   2897  N   GLY A 378      -0.089 -10.770  10.538  1.00 92.57           N  
ATOM   2898  CA  GLY A 378      -0.219 -11.769   9.484  1.00 92.57           C  
ATOM   2899  C   GLY A 378      -0.558 -11.201   8.104  1.00 92.57           C  
ATOM   2900  O   GLY A 378      -0.594 -11.990   7.157  1.00 92.57           O  
ATOM   2901  N   PHE A 379      -0.785  -9.891   7.970  1.00 94.92           N  
ATOM   2902  CA  PHE A 379      -1.140  -9.240   6.711  1.00 94.92           C  
ATOM   2903  C   PHE A 379      -0.112  -8.161   6.324  1.00 94.92           C  
ATOM   2904  CB  PHE A 379      -2.558  -8.664   6.796  1.00 94.92           C  
ATOM   2905  O   PHE A 379       0.358  -7.409   7.172  1.00 94.92           O  
ATOM   2906  CG  PHE A 379      -3.610  -9.712   7.107  1.00 94.92           C  
ATOM   2907  CD1 PHE A 379      -4.144 -10.511   6.080  1.00 94.92           C  
ATOM   2908  CD2 PHE A 379      -4.018  -9.922   8.436  1.00 94.92           C  
ATOM   2909  CE1 PHE A 379      -5.073 -11.522   6.387  1.00 94.92           C  
ATOM   2910  CE2 PHE A 379      -4.948 -10.930   8.743  1.00 94.92           C  
ATOM   2911  CZ  PHE A 379      -5.475 -11.734   7.717  1.00 94.92           C  
ATOM   2912  N   PRO A 380       0.270  -8.055   5.041  1.00 95.49           N  
ATOM   2913  CA  PRO A 380       1.142  -6.986   4.574  1.00 95.49           C  
ATOM   2914  C   PRO A 380       0.499  -5.597   4.630  1.00 95.49           C  
ATOM   2915  CB  PRO A 380       1.519  -7.347   3.137  1.00 95.49           C  
ATOM   2916  O   PRO A 380      -0.653  -5.394   4.244  1.00 95.49           O  
ATOM   2917  CG  PRO A 380       1.343  -8.860   3.100  1.00 95.49           C  
ATOM   2918  CD  PRO A 380       0.141  -9.074   4.016  1.00 95.49           C  
ATOM   2919  N   ASP A 381       1.319  -4.609   4.968  1.00 95.93           N  
ATOM   2920  CA  ASP A 381       0.936  -3.208   5.068  1.00 95.93           C  
ATOM   2921  C   ASP A 381       1.436  -2.378   3.883  1.00 95.93           C  
ATOM   2922  CB  ASP A 381       1.466  -2.645   6.386  1.00 95.93           C  
ATOM   2923  O   ASP A 381       2.344  -2.760   3.130  1.00 95.93           O  
ATOM   2924  CG  ASP A 381       0.878  -3.361   7.594  1.00 95.93           C  
ATOM   2925  OD1 ASP A 381      -0.322  -3.693   7.547  1.00 95.93           O  
ATOM   2926  OD2 ASP A 381       1.557  -3.369   8.638  1.00 95.93           O  
ATOM   2927  N   VAL A 382       0.856  -1.188   3.718  1.00 97.59           N  
ATOM   2928  CA  VAL A 382       1.193  -0.269   2.627  1.00 97.59           C  
ATOM   2929  C   VAL A 382       1.443   1.143   3.143  1.00 97.59           C  
ATOM   2930  CB  VAL A 382       0.100  -0.273   1.544  1.00 97.59           C  
ATOM   2931  O   VAL A 382       0.678   1.685   3.939  1.00 97.59           O  
ATOM   2932  CG1 VAL A 382       0.453   0.677   0.390  1.00 97.59           C  
ATOM   2933  CG2 VAL A 382      -0.098  -1.667   0.934  1.00 97.59           C  
ATOM   2934  N   ALA A 383       2.479   1.785   2.605  1.00 98.20           N  
ATOM   2935  CA  ALA A 383       2.710   3.217   2.733  1.00 98.20           C  
ATOM   2936  C   ALA A 383       2.356   3.967   1.445  1.00 98.20           C  
ATOM   2937  CB  ALA A 383       4.161   3.464   3.121  1.00 98.20           C  
ATOM   2938  O   ALA A 383       2.743   3.560   0.347  1.00 98.20           O  
ATOM   2939  N   ILE A 384       1.678   5.106   1.590  1.00 98.68           N  
ATOM   2940  CA  ILE A 384       1.309   5.999   0.489  1.00 98.68           C  
ATOM   2941  C   ILE A 384       1.871   7.397   0.752  1.00 98.68           C  
ATOM   2942  CB  ILE A 384      -0.221   6.014   0.263  1.00 98.68           C  
ATOM   2943  O   ILE A 384       1.616   7.992   1.800  1.00 98.68           O  
ATOM   2944  CG1 ILE A 384      -0.747   4.587  -0.021  1.00 98.68           C  
ATOM   2945  CG2 ILE A 384      -0.519   6.950  -0.921  1.00 98.68           C  
ATOM   2946  CD1 ILE A 384      -2.270   4.448  -0.126  1.00 98.68           C  
ATOM   2947  N   GLY A 385       2.635   7.925  -0.203  1.00 98.44           N  
ATOM   2948  CA  GLY A 385       3.232   9.256  -0.129  1.00 98.44           C  
ATOM   2949  C   GLY A 385       2.316  10.366  -0.645  1.00 98.44           C  
ATOM   2950  O   GLY A 385       1.624  10.205  -1.651  1.00 98.44           O  
ATOM   2951  N   ALA A 386       2.374  11.515   0.027  1.00 98.36           N  
ATOM   2952  CA  ALA A 386       1.774  12.789  -0.367  1.00 98.36           C  
ATOM   2953  C   ALA A 386       2.842  13.901  -0.258  1.00 98.36           C  
ATOM   2954  CB  ALA A 386       0.546  13.039   0.514  1.00 98.36           C  
ATOM   2955  O   ALA A 386       2.818  14.724   0.662  1.00 98.36           O  
ATOM   2956  N   PRO A 387       3.862  13.903  -1.138  1.00 98.28           N  
ATOM   2957  CA  PRO A 387       5.073  14.706  -0.954  1.00 98.28           C  
ATOM   2958  C   PRO A 387       4.855  16.220  -1.048  1.00 98.28           C  
ATOM   2959  CB  PRO A 387       6.049  14.203  -2.020  1.00 98.28           C  
ATOM   2960  O   PRO A 387       5.723  16.987  -0.630  1.00 98.28           O  
ATOM   2961  CG  PRO A 387       5.142  13.647  -3.117  1.00 98.28           C  
ATOM   2962  CD  PRO A 387       3.969  13.073  -2.329  1.00 98.28           C  
ATOM   2963  N   LYS A 388       3.714  16.668  -1.581  1.00 96.56           N  
ATOM   2964  CA  LYS A 388       3.392  18.093  -1.722  1.00 96.56           C  
ATOM   2965  C   LYS A 388       2.490  18.641  -0.623  1.00 96.56           C  
ATOM   2966  CB  LYS A 388       2.782  18.349  -3.091  1.00 96.56           C  
ATOM   2967  O   LYS A 388       2.270  19.851  -0.574  1.00 96.56           O  
ATOM   2968  CG  LYS A 388       3.746  18.005  -4.227  1.00 96.56           C  
ATOM   2969  CD  LYS A 388       3.223  18.702  -5.475  1.00 96.56           C  
ATOM   2970  CE  LYS A 388       3.861  18.144  -6.738  1.00 96.56           C  
ATOM   2971  NZ  LYS A 388       3.162  18.722  -7.904  1.00 96.56           N  
ATOM   2972  N   GLU A 389       2.006  17.774   0.261  1.00 95.88           N  
ATOM   2973  CA  GLU A 389       1.190  18.175   1.398  1.00 95.88           C  
ATOM   2974  C   GLU A 389       1.918  19.207   2.275  1.00 95.88           C  
ATOM   2975  CB  GLU A 389       0.783  16.921   2.182  1.00 95.88           C  
ATOM   2976  O   GLU A 389       3.147  19.173   2.404  1.00 95.88           O  
ATOM   2977  CG  GLU A 389      -0.392  17.248   3.100  1.00 95.88           C  
ATOM   2978  CD  GLU A 389      -0.976  16.035   3.818  1.00 95.88           C  
ATOM   2979  OE1 GLU A 389      -1.639  16.264   4.846  1.00 95.88           O  
ATOM   2980  OE2 GLU A 389      -0.807  14.869   3.393  1.00 95.88           O  
ATOM   2981  N   ASP A 390       1.157  20.135   2.862  1.00 93.32           N  
ATOM   2982  CA  ASP A 390       1.661  21.189   3.749  1.00 93.32           C  
ATOM   2983  C   ASP A 390       2.807  22.022   3.127  1.00 93.32           C  
ATOM   2984  CB  ASP A 390       1.999  20.596   5.133  1.00 93.32           C  
ATOM   2985  O   ASP A 390       3.869  22.192   3.725  1.00 93.32           O  
ATOM   2986  CG  ASP A 390       0.801  19.991   5.873  1.00 93.32           C  
ATOM   2987  OD1 ASP A 390      -0.322  20.517   5.690  1.00 93.32           O  
ATOM   2988  OD2 ASP A 390       1.035  19.054   6.677  1.00 93.32           O  
ATOM   2989  N   ASP A 391       2.596  22.541   1.909  1.00 91.57           N  
ATOM   2990  CA  ASP A 391       3.568  23.363   1.158  1.00 91.57           C  
ATOM   2991  C   ASP A 391       4.918  22.651   0.956  1.00 91.57           C  
ATOM   2992  CB  ASP A 391       3.681  24.777   1.765  1.00 91.57           C  
ATOM   2993  O   ASP A 391       5.992  23.132   1.329  1.00 91.57           O  
ATOM   2994  CG  ASP A 391       4.453  25.763   0.874  1.00 91.57           C  
ATOM   2995  OD1 ASP A 391       4.349  25.641  -0.370  1.00 91.57           O  
ATOM   2996  OD2 ASP A 391       5.085  26.689   1.438  1.00 91.57           O  
ATOM   2997  N   PHE A 392       4.848  21.454   0.364  1.00 95.56           N  
ATOM   2998  CA  PHE A 392       5.997  20.586   0.094  1.00 95.56           C  
ATOM   2999  C   PHE A 392       6.731  20.078   1.335  1.00 95.56           C  
ATOM   3000  CB  PHE A 392       6.973  21.241  -0.901  1.00 95.56           C  
ATOM   3001  O   PHE A 392       7.816  19.515   1.185  1.00 95.56           O  
ATOM   3002  CG  PHE A 392       6.351  21.711  -2.193  1.00 95.56           C  
ATOM   3003  CD1 PHE A 392       6.244  20.813  -3.265  1.00 95.56           C  
ATOM   3004  CD2 PHE A 392       5.896  23.034  -2.335  1.00 95.56           C  
ATOM   3005  CE1 PHE A 392       5.727  21.244  -4.498  1.00 95.56           C  
ATOM   3006  CE2 PHE A 392       5.346  23.457  -3.556  1.00 95.56           C  
ATOM   3007  CZ  PHE A 392       5.272  22.567  -4.643  1.00 95.56           C  
ATOM   3008  N   ALA A 393       6.193  20.230   2.548  1.00 96.69           N  
ATOM   3009  CA  ALA A 393       6.750  19.543   3.711  1.00 96.69           C  
ATOM   3010  C   ALA A 393       6.615  18.018   3.570  1.00 96.69           C  
ATOM   3011  CB  ALA A 393       6.058  20.051   4.972  1.00 96.69           C  
ATOM   3012  O   ALA A 393       7.540  17.286   3.926  1.00 96.69           O  
ATOM   3013  N   GLY A 394       5.506  17.570   2.979  1.00 97.45           N  
ATOM   3014  CA  GLY A 394       5.237  16.188   2.607  1.00 97.45           C  
ATOM   3015  C   GLY A 394       4.749  15.313   3.761  1.00 97.45           C  
ATOM   3016  O   GLY A 394       5.039  15.555   4.939  1.00 97.45           O  
ATOM   3017  N   ALA A 395       4.006  14.266   3.410  1.00 97.93           N  
ATOM   3018  CA  ALA A 395       3.486  13.283   4.348  1.00 97.93           C  
ATOM   3019  C   ALA A 395       3.533  11.853   3.787  1.00 97.93           C  
ATOM   3020  CB  ALA A 395       2.064  13.688   4.756  1.00 97.93           C  
ATOM   3021  O   ALA A 395       3.604  11.636   2.577  1.00 97.93           O  
ATOM   3022  N   VAL A 396       3.468  10.872   4.688  1.00 98.23           N  
ATOM   3023  CA  VAL A 396       3.295   9.448   4.376  1.00 98.23           C  
ATOM   3024  C   VAL A 396       2.175   8.878   5.242  1.00 98.23           C  
ATOM   3025  CB  VAL A 396       4.607   8.656   4.559  1.00 98.23           C  
ATOM   3026  O   VAL A 396       2.138   9.119   6.449  1.00 98.23           O  
ATOM   3027  CG1 VAL A 396       4.406   7.155   4.322  1.00 98.23           C  
ATOM   3028  CG2 VAL A 396       5.692   9.147   3.594  1.00 98.23           C  
ATOM   3029  N   TYR A 397       1.277   8.116   4.632  1.00 97.72           N  
ATOM   3030  CA  TYR A 397       0.142   7.462   5.279  1.00 97.72           C  
ATOM   3031  C   TYR A 397       0.356   5.951   5.281  1.00 97.72           C  
ATOM   3032  CB  TYR A 397      -1.143   7.819   4.528  1.00 97.72           C  
ATOM   3033  O   TYR A 397       0.689   5.393   4.239  1.00 97.72           O  
ATOM   3034  CG  TYR A 397      -1.508   9.289   4.563  1.00 97.72           C  
ATOM   3035  CD1 TYR A 397      -2.501   9.739   5.453  1.00 97.72           C  
ATOM   3036  CD2 TYR A 397      -0.867  10.204   3.703  1.00 97.72           C  
ATOM   3037  CE1 TYR A 397      -2.853  11.100   5.485  1.00 97.72           C  
ATOM   3038  CE2 TYR A 397      -1.197  11.571   3.756  1.00 97.72           C  
ATOM   3039  OH  TYR A 397      -2.496  13.341   4.717  1.00 97.72           O  
ATOM   3040  CZ  TYR A 397      -2.189  12.022   4.648  1.00 97.72           C  
ATOM   3041  N   ILE A 398       0.159   5.306   6.429  1.00 96.31           N  
ATOM   3042  CA  ILE A 398       0.283   3.854   6.599  1.00 96.31           C  
ATOM   3043  C   ILE A 398      -1.113   3.244   6.679  1.00 96.31           C  
ATOM   3044  CB  ILE A 398       1.116   3.498   7.849  1.00 96.31           C  
ATOM   3045  O   ILE A 398      -1.939   3.692   7.478  1.00 96.31           O  
ATOM   3046  CG1 ILE A 398       2.452   4.274   7.947  1.00 96.31           C  
ATOM   3047  CG2 ILE A 398       1.365   1.981   7.921  1.00 96.31           C  
ATOM   3048  CD1 ILE A 398       3.405   4.081   6.761  1.00 96.31           C  
ATOM   3049  N   TYR A 399      -1.367   2.233   5.858  1.00 95.55           N  
ATOM   3050  CA  TYR A 399      -2.613   1.478   5.810  1.00 95.55           C  
ATOM   3051  C   TYR A 399      -2.321   0.010   6.084  1.00 95.55           C  
ATOM   3052  CB  TYR A 399      -3.273   1.637   4.439  1.00 95.55           C  
ATOM   3053  O   TYR A 399      -1.371  -0.534   5.519  1.00 95.55           O  
ATOM   3054  CG  TYR A 399      -3.789   3.031   4.151  1.00 95.55           C  
ATOM   3055  CD1 TYR A 399      -5.142   3.338   4.386  1.00 95.55           C  
ATOM   3056  CD2 TYR A 399      -2.922   4.017   3.646  1.00 95.55           C  
ATOM   3057  CE1 TYR A 399      -5.631   4.628   4.111  1.00 95.55           C  
ATOM   3058  CE2 TYR A 399      -3.411   5.306   3.363  1.00 95.55           C  
ATOM   3059  OH  TYR A 399      -5.240   6.858   3.318  1.00 95.55           O  
ATOM   3060  CZ  TYR A 399      -4.771   5.610   3.586  1.00 95.55           C  
ATOM   3061  N   HIS A 400      -3.154  -0.605   6.923  1.00 94.07           N  
ATOM   3062  CA  HIS A 400      -3.031  -2.023   7.240  1.00 94.07           C  
ATOM   3063  C   HIS A 400      -3.817  -2.899   6.279  1.00 94.07           C  
ATOM   3064  CB  HIS A 400      -3.401  -2.313   8.700  1.00 94.07           C  
ATOM   3065  O   HIS A 400      -4.933  -2.535   5.882  1.00 94.07           O  
ATOM   3066  CG  HIS A 400      -2.371  -1.770   9.647  1.00 94.07           C  
ATOM   3067  CD2 HIS A 400      -2.561  -0.886  10.659  1.00 94.07           C  
ATOM   3068  ND1 HIS A 400      -1.034  -2.049   9.614  1.00 94.07           N  
ATOM   3069  CE1 HIS A 400      -0.417  -1.319  10.543  1.00 94.07           C  
ATOM   3070  NE2 HIS A 400      -1.313  -0.548  11.190  1.00 94.07           N  
ATOM   3071  N   GLY A 401      -3.234  -4.048   5.948  1.00 93.70           N  
ATOM   3072  CA  GLY A 401      -3.966  -5.168   5.373  1.00 93.70           C  
ATOM   3073  C   GLY A 401      -4.855  -5.842   6.422  1.00 93.70           C  
ATOM   3074  O   GLY A 401      -4.655  -5.691   7.625  1.00 93.70           O  
ATOM   3075  N   ASP A 402      -5.882  -6.557   5.980  1.00 92.68           N  
ATOM   3076  CA  ASP A 402      -6.581  -7.554   6.787  1.00 92.68           C  
ATOM   3077  C   ASP A 402      -7.269  -8.591   5.888  1.00 92.68           C  
ATOM   3078  CB  ASP A 402      -7.548  -6.902   7.806  1.00 92.68           C  
ATOM   3079  O   ASP A 402      -7.246  -8.503   4.664  1.00 92.68           O  
ATOM   3080  CG  ASP A 402      -8.855  -6.280   7.295  1.00 92.68           C  
ATOM   3081  OD1 ASP A 402      -9.245  -6.473   6.129  1.00 92.68           O  
ATOM   3082  OD2 ASP A 402      -9.562  -5.726   8.180  1.00 92.68           O  
ATOM   3083  N   ALA A 403      -7.952  -9.570   6.484  1.00 92.77           N  
ATOM   3084  CA  ALA A 403      -8.684 -10.596   5.733  1.00 92.77           C  
ATOM   3085  C   ALA A 403      -9.724 -10.046   4.721  1.00 92.77           C  
ATOM   3086  CB  ALA A 403      -9.360 -11.519   6.755  1.00 92.77           C  
ATOM   3087  O   ALA A 403     -10.181 -10.787   3.852  1.00 92.77           O  
ATOM   3088  N   GLY A 404     -10.139  -8.780   4.840  1.00 89.99           N  
ATOM   3089  CA  GLY A 404     -11.033  -8.087   3.912  1.00 89.99           C  
ATOM   3090  C   GLY A 404     -10.324  -7.290   2.809  1.00 89.99           C  
ATOM   3091  O   GLY A 404     -11.017  -6.676   1.993  1.00 89.99           O  
ATOM   3092  N   GLY A 405      -8.990  -7.284   2.763  1.00 93.29           N  
ATOM   3093  CA  GLY A 405      -8.178  -6.483   1.850  1.00 93.29           C  
ATOM   3094  C   GLY A 405      -7.433  -5.397   2.616  1.00 93.29           C  
ATOM   3095  O   GLY A 405      -6.481  -5.684   3.326  1.00 93.29           O  
ATOM   3096  N   ILE A 406      -7.852  -4.139   2.478  1.00 93.88           N  
ATOM   3097  CA  ILE A 406      -7.209  -2.993   3.139  1.00 93.88           C  
ATOM   3098  C   ILE A 406      -8.174  -2.280   4.083  1.00 93.88           C  
ATOM   3099  CB  ILE A 406      -6.597  -2.057   2.080  1.00 93.88           C  
ATOM   3100  O   ILE A 406      -9.333  -2.029   3.740  1.00 93.88           O  
ATOM   3101  CG1 ILE A 406      -5.641  -1.005   2.680  1.00 93.88           C  
ATOM   3102  CG2 ILE A 406      -7.679  -1.376   1.224  1.00 93.88           C  
ATOM   3103  CD1 ILE A 406      -4.639  -0.481   1.639  1.00 93.88           C  
ATOM   3104  N   VAL A 407      -7.689  -1.885   5.259  1.00 92.70           N  
ATOM   3105  CA  VAL A 407      -8.468  -1.066   6.192  1.00 92.70           C  
ATOM   3106  C   VAL A 407      -8.587   0.360   5.623  1.00 92.70           C  
ATOM   3107  CB  VAL A 407      -7.864  -1.077   7.607  1.00 92.70           C  
ATOM   3108  O   VAL A 407      -7.562   1.014   5.430  1.00 92.70           O  
ATOM   3109  CG1 VAL A 407      -8.750  -0.266   8.565  1.00 92.70           C  
ATOM   3110  CG2 VAL A 407      -7.772  -2.506   8.161  1.00 92.70           C  
ATOM   3111  N   PRO A 408      -9.801   0.899   5.370  1.00 92.03           N  
ATOM   3112  CA  PRO A 408      -9.958   2.185   4.675  1.00 92.03           C  
ATOM   3113  C   PRO A 408      -9.389   3.391   5.433  1.00 92.03           C  
ATOM   3114  CB  PRO A 408     -11.467   2.361   4.466  1.00 92.03           C  
ATOM   3115  O   PRO A 408      -9.034   4.402   4.831  1.00 92.03           O  
ATOM   3116  CG  PRO A 408     -12.027   0.943   4.537  1.00 92.03           C  
ATOM   3117  CD  PRO A 408     -11.093   0.237   5.508  1.00 92.03           C  
ATOM   3118  N   GLN A 409      -9.332   3.307   6.764  1.00 90.46           N  
ATOM   3119  CA  GLN A 409      -8.743   4.333   7.616  1.00 90.46           C  
ATOM   3120  C   GLN A 409      -7.254   4.042   7.817  1.00 90.46           C  
ATOM   3121  CB  GLN A 409      -9.513   4.395   8.945  1.00 90.46           C  
ATOM   3122  O   GLN A 409      -6.900   2.972   8.311  1.00 90.46           O  
ATOM   3123  CG  GLN A 409      -9.011   5.540   9.836  1.00 90.46           C  
ATOM   3124  CD  GLN A 409      -9.849   5.738  11.094  1.00 90.46           C  
ATOM   3125  NE2 GLN A 409      -9.889   6.940  11.626  1.00 90.46           N  
ATOM   3126  OE1 GLN A 409     -10.479   4.846  11.637  1.00 90.46           O  
ATOM   3127  N   TYR A 410      -6.394   5.013   7.498  1.00 91.84           N  
ATOM   3128  CA  TYR A 410      -4.964   4.898   7.775  1.00 91.84           C  
ATOM   3129  C   TYR A 410      -4.722   4.725   9.283  1.00 91.84           C  
ATOM   3130  CB  TYR A 410      -4.193   6.098   7.196  1.00 91.84           C  
ATOM   3131  O   TYR A 410      -5.352   5.383  10.116  1.00 91.84           O  
ATOM   3132  CG  TYR A 410      -4.539   7.445   7.796  1.00 91.84           C  
ATOM   3133  CD1 TYR A 410      -5.476   8.292   7.172  1.00 91.84           C  
ATOM   3134  CD2 TYR A 410      -3.918   7.846   8.992  1.00 91.84           C  
ATOM   3135  CE1 TYR A 410      -5.822   9.516   7.777  1.00 91.84           C  
ATOM   3136  CE2 TYR A 410      -4.259   9.064   9.601  1.00 91.84           C  
ATOM   3137  OH  TYR A 410      -5.614  11.025   9.641  1.00 91.84           O  
ATOM   3138  CZ  TYR A 410      -5.230   9.892   9.001  1.00 91.84           C  
ATOM   3139  N   SER A 411      -3.781   3.859   9.645  1.00 90.68           N  
ATOM   3140  CA  SER A 411      -3.398   3.633  11.041  1.00 90.68           C  
ATOM   3141  C   SER A 411      -2.454   4.707  11.563  1.00 90.68           C  
ATOM   3142  CB  SER A 411      -2.743   2.267  11.159  1.00 90.68           C  
ATOM   3143  O   SER A 411      -2.394   4.977  12.765  1.00 90.68           O  
ATOM   3144  OG  SER A 411      -1.544   2.194  10.411  1.00 90.68           O  
ATOM   3145  N   MET A 412      -1.713   5.346  10.655  1.00 91.08           N  
ATOM   3146  CA  MET A 412      -0.706   6.333  10.998  1.00 91.08           C  
ATOM   3147  C   MET A 412      -0.452   7.327   9.863  1.00 91.08           C  
ATOM   3148  CB  MET A 412       0.562   5.562  11.381  1.00 91.08           C  
ATOM   3149  O   MET A 412      -0.393   6.960   8.693  1.00 91.08           O  
ATOM   3150  CG  MET A 412       1.726   6.475  11.721  1.00 91.08           C  
ATOM   3151  SD  MET A 412       3.087   5.575  12.489  1.00 91.08           S  
ATOM   3152  CE  MET A 412       4.141   7.005  12.742  1.00 91.08           C  
ATOM   3153  N   LYS A 413      -0.227   8.593  10.235  1.00 95.14           N  
ATOM   3154  CA  LYS A 413       0.274   9.650   9.350  1.00 95.14           C  
ATOM   3155  C   LYS A 413       1.615  10.177   9.860  1.00 95.14           C  
ATOM   3156  CB  LYS A 413      -0.783  10.755   9.207  1.00 95.14           C  
ATOM   3157  O   LYS A 413       1.721  10.656  10.991  1.00 95.14           O  
ATOM   3158  CG  LYS A 413      -0.276  11.940   8.370  1.00 95.14           C  
ATOM   3159  CD  LYS A 413      -1.364  13.009   8.250  1.00 95.14           C  
ATOM   3160  CE  LYS A 413      -0.824  14.243   7.529  1.00 95.14           C  
ATOM   3161  NZ  LYS A 413      -1.940  15.087   7.081  1.00 95.14           N  
ATOM   3162  N   LEU A 414       2.622  10.140   8.999  1.00 95.51           N  
ATOM   3163  CA  LEU A 414       3.955  10.703   9.192  1.00 95.51           C  
ATOM   3164  C   LEU A 414       4.036  12.044   8.463  1.00 95.51           C  
ATOM   3165  CB  LEU A 414       4.976   9.722   8.598  1.00 95.51           C  
ATOM   3166  O   LEU A 414       4.027  12.076   7.239  1.00 95.51           O  
ATOM   3167  CG  LEU A 414       5.141   8.413   9.379  1.00 95.51           C  
ATOM   3168  CD1 LEU A 414       5.764   7.359   8.471  1.00 95.51           C  
ATOM   3169  CD2 LEU A 414       6.052   8.644  10.589  1.00 95.51           C  
ATOM   3170  N   SER A 415       4.128  13.151   9.197  1.00 95.53           N  
ATOM   3171  CA  SER A 415       4.340  14.481   8.605  1.00 95.53           C  
ATOM   3172  C   SER A 415       5.829  14.812   8.603  1.00 95.53           C  
ATOM   3173  CB  SER A 415       3.529  15.530   9.370  1.00 95.53           C  
ATOM   3174  O   SER A 415       6.462  14.794   9.665  1.00 95.53           O  
ATOM   3175  OG  SER A 415       3.891  16.853   9.024  1.00 95.53           O  
ATOM   3176  N   GLY A 416       6.372  15.167   7.436  1.00 95.43           N  
ATOM   3177  CA  GLY A 416       7.766  15.581   7.285  1.00 95.43           C  
ATOM   3178  C   GLY A 416       8.107  16.749   8.210  1.00 95.43           C  
ATOM   3179  O   GLY A 416       9.102  16.693   8.928  1.00 95.43           O  
ATOM   3180  N   GLN A 417       7.217  17.743   8.314  1.00 93.51           N  
ATOM   3181  CA  GLN A 417       7.409  18.907   9.185  1.00 93.51           C  
ATOM   3182  C   GLN A 417       7.504  18.542  10.674  1.00 93.51           C  
ATOM   3183  CB  GLN A 417       6.257  19.900   8.967  1.00 93.51           C  
ATOM   3184  O   GLN A 417       8.270  19.169  11.407  1.00 93.51           O  
ATOM   3185  CG  GLN A 417       6.560  21.270   9.592  1.00 93.51           C  
ATOM   3186  CD  GLN A 417       5.472  22.294   9.290  1.00 93.51           C  
ATOM   3187  NE2 GLN A 417       5.815  23.547   9.090  1.00 93.51           N  
ATOM   3188  OE1 GLN A 417       4.293  22.006   9.260  1.00 93.51           O  
ATOM   3189  N   LYS A 418       6.739  17.537  11.127  1.00 94.13           N  
ATOM   3190  CA  LYS A 418       6.771  17.068  12.524  1.00 94.13           C  
ATOM   3191  C   LYS A 418       8.038  16.277  12.846  1.00 94.13           C  
ATOM   3192  CB  LYS A 418       5.536  16.216  12.851  1.00 94.13           C  
ATOM   3193  O   LYS A 418       8.507  16.353  13.975  1.00 94.13           O  
ATOM   3194  CG  LYS A 418       4.240  17.036  12.903  1.00 94.13           C  
ATOM   3195  CD  LYS A 418       3.065  16.148  13.334  1.00 94.13           C  
ATOM   3196  CE  LYS A 418       1.762  16.954  13.320  1.00 94.13           C  
ATOM   3197  NZ  LYS A 418       0.580  16.091  13.572  1.00 94.13           N  
ATOM   3198  N   ILE A 419       8.565  15.527  11.879  1.00 93.99           N  
ATOM   3199  CA  ILE A 419       9.802  14.750  12.032  1.00 93.99           C  
ATOM   3200  C   ILE A 419      11.014  15.683  12.017  1.00 93.99           C  
ATOM   3201  CB  ILE A 419       9.887  13.680  10.920  1.00 93.99           C  
ATOM   3202  O   ILE A 419      11.842  15.656  12.923  1.00 93.99           O  
ATOM   3203  CG1 ILE A 419       8.792  12.611  11.130  1.00 93.99           C  
ATOM   3204  CG2 ILE A 419      11.271  13.010  10.889  1.00 93.99           C  
ATOM   3205  CD1 ILE A 419       8.598  11.709   9.908  1.00 93.99           C  
ATOM   3206  N   ASN A 420      11.122  16.517  10.983  1.00 94.00           N  
ATOM   3207  CA  ASN A 420      12.164  17.523  10.862  1.00 94.00           C  
ATOM   3208  C   ASN A 420      11.675  18.669   9.946  1.00 94.00           C  
ATOM   3209  CB  ASN A 420      13.453  16.843  10.368  1.00 94.00           C  
ATOM   3210  O   ASN A 420      11.469  18.447   8.752  1.00 94.00           O  
ATOM   3211  CG  ASN A 420      14.619  17.796  10.170  1.00 94.00           C  
ATOM   3212  ND2 ASN A 420      15.820  17.273  10.119  1.00 94.00           N  
ATOM   3213  OD1 ASN A 420      14.483  19.006  10.057  1.00 94.00           O  
ATOM   3214  N   PRO A 421      11.549  19.911  10.456  1.00 94.27           N  
ATOM   3215  CA  PRO A 421      11.026  21.056   9.701  1.00 94.27           C  
ATOM   3216  C   PRO A 421      11.769  21.412   8.401  1.00 94.27           C  
ATOM   3217  CB  PRO A 421      11.094  22.237  10.676  1.00 94.27           C  
ATOM   3218  O   PRO A 421      11.232  22.163   7.581  1.00 94.27           O  
ATOM   3219  CG  PRO A 421      10.990  21.584  12.049  1.00 94.27           C  
ATOM   3220  CD  PRO A 421      11.729  20.268  11.857  1.00 94.27           C  
ATOM   3221  N   VAL A 422      13.000  20.922   8.214  1.00 95.12           N  
ATOM   3222  CA  VAL A 422      13.819  21.159   7.011  1.00 95.12           C  
ATOM   3223  C   VAL A 422      13.405  20.257   5.846  1.00 95.12           C  
ATOM   3224  CB  VAL A 422      15.319  20.979   7.339  1.00 95.12           C  
ATOM   3225  O   VAL A 422      13.661  20.601   4.694  1.00 95.12           O  
ATOM   3226  CG1 VAL A 422      16.240  21.248   6.141  1.00 95.12           C  
ATOM   3227  CG2 VAL A 422      15.748  21.942   8.458  1.00 95.12           C  
ATOM   3228  N   LEU A 423      12.739  19.130   6.119  1.00 97.14           N  
ATOM   3229  CA  LEU A 423      12.377  18.158   5.090  1.00 97.14           C  
ATOM   3230  C   LEU A 423      11.445  18.776   4.046  1.00 97.14           C  
ATOM   3231  CB  LEU A 423      11.751  16.902   5.719  1.00 97.14           C  
ATOM   3232  O   LEU A 423      10.515  19.518   4.377  1.00 97.14           O  
ATOM   3233  CG  LEU A 423      12.715  16.122   6.627  1.00 97.14           C  
ATOM   3234  CD1 LEU A 423      11.956  15.018   7.363  1.00 97.14           C  
ATOM   3235  CD2 LEU A 423      13.873  15.472   5.868  1.00 97.14           C  
ATOM   3236  N   ARG A 424      11.716  18.470   2.776  1.00 97.76           N  
ATOM   3237  CA  ARG A 424      10.885  18.859   1.634  1.00 97.76           C  
ATOM   3238  C   ARG A 424      10.716  17.700   0.661  1.00 97.76           C  
ATOM   3239  CB  ARG A 424      11.467  20.094   0.922  1.00 97.76           C  
ATOM   3240  O   ARG A 424      11.675  16.974   0.399  1.00 97.76           O  
ATOM   3241  CG  ARG A 424      11.432  21.391   1.743  1.00 97.76           C  
ATOM   3242  CD  ARG A 424       9.997  21.851   2.047  1.00 97.76           C  
ATOM   3243  NE  ARG A 424       9.969  23.134   2.771  1.00 97.76           N  
ATOM   3244  NH1 ARG A 424      10.486  22.309   4.858  1.00 97.76           N  
ATOM   3245  NH2 ARG A 424      10.154  24.492   4.583  1.00 97.76           N  
ATOM   3246  CZ  ARG A 424      10.205  23.301   4.060  1.00 97.76           C  
ATOM   3247  N   MET A 425       9.514  17.556   0.102  1.00 97.82           N  
ATOM   3248  CA  MET A 425       9.088  16.395  -0.693  1.00 97.82           C  
ATOM   3249  C   MET A 425       9.201  15.071   0.079  1.00 97.82           C  
ATOM   3250  CB  MET A 425       9.797  16.358  -2.058  1.00 97.82           C  
ATOM   3251  O   MET A 425       9.547  14.036  -0.493  1.00 97.82           O  
ATOM   3252  CG  MET A 425       9.400  17.508  -2.978  1.00 97.82           C  
ATOM   3253  SD  MET A 425       7.834  17.269  -3.850  1.00 97.82           S  
ATOM   3254  CE  MET A 425       8.001  18.553  -5.113  1.00 97.82           C  
ATOM   3255  N   PHE A 426       8.955  15.100   1.393  1.00 98.51           N  
ATOM   3256  CA  PHE A 426       8.958  13.897   2.223  1.00 98.51           C  
ATOM   3257  C   PHE A 426       7.854  12.939   1.764  1.00 98.51           C  
ATOM   3258  CB  PHE A 426       8.769  14.291   3.691  1.00 98.51           C  
ATOM   3259  O   PHE A 426       6.686  13.316   1.726  1.00 98.51           O  
ATOM   3260  CG  PHE A 426       8.773  13.117   4.645  1.00 98.51           C  
ATOM   3261  CD1 PHE A 426       7.556  12.547   5.065  1.00 98.51           C  
ATOM   3262  CD2 PHE A 426       9.990  12.583   5.102  1.00 98.51           C  
ATOM   3263  CE1 PHE A 426       7.557  11.452   5.946  1.00 98.51           C  
ATOM   3264  CE2 PHE A 426       9.988  11.498   5.994  1.00 98.51           C  
ATOM   3265  CZ  PHE A 426       8.774  10.927   6.412  1.00 98.51           C  
ATOM   3266  N   GLY A 427       8.223  11.710   1.405  1.00 97.96           N  
ATOM   3267  CA  GLY A 427       7.293  10.731   0.833  1.00 97.96           C  
ATOM   3268  C   GLY A 427       7.366  10.620  -0.690  1.00 97.96           C  
ATOM   3269  O   GLY A 427       6.574   9.891  -1.277  1.00 97.96           O  
ATOM   3270  N   GLN A 428       8.318  11.289  -1.355  1.00 97.72           N  
ATOM   3271  CA  GLN A 428       8.536  11.118  -2.801  1.00 97.72           C  
ATOM   3272  C   GLN A 428       8.960   9.686  -3.156  1.00 97.72           C  
ATOM   3273  CB  GLN A 428       9.620  12.100  -3.274  1.00 97.72           C  
ATOM   3274  O   GLN A 428       8.595   9.167  -4.208  1.00 97.72           O  
ATOM   3275  CG  GLN A 428       9.934  11.969  -4.778  1.00 97.72           C  
ATOM   3276  CD  GLN A 428       8.757  12.370  -5.661  1.00 97.72           C  
ATOM   3277  NE2 GLN A 428       8.409  11.588  -6.657  1.00 97.72           N  
ATOM   3278  OE1 GLN A 428       8.148  13.408  -5.471  1.00 97.72           O  
ATOM   3279  N   SER A 429       9.751   9.058  -2.289  1.00 98.39           N  
ATOM   3280  CA  SER A 429      10.147   7.659  -2.404  1.00 98.39           C  
ATOM   3281  C   SER A 429      10.081   6.994  -1.038  1.00 98.39           C  
ATOM   3282  CB  SER A 429      11.530   7.517  -3.043  1.00 98.39           C  
ATOM   3283  O   SER A 429      10.367   7.623  -0.016  1.00 98.39           O  
ATOM   3284  OG  SER A 429      12.546   8.174  -2.307  1.00 98.39           O  
ATOM   3285  N   ILE A 430       9.655   5.735  -1.027  1.00 98.53           N  
ATOM   3286  CA  ILE A 430       9.439   4.946   0.183  1.00 98.53           C  
ATOM   3287  C   ILE A 430       9.977   3.541  -0.084  1.00 98.53           C  
ATOM   3288  CB  ILE A 430       7.944   4.927   0.592  1.00 98.53           C  
ATOM   3289  O   ILE A 430       9.766   2.990  -1.164  1.00 98.53           O  
ATOM   3290  CG1 ILE A 430       7.340   6.350   0.703  1.00 98.53           C  
ATOM   3291  CG2 ILE A 430       7.802   4.178   1.931  1.00 98.53           C  
ATOM   3292  CD1 ILE A 430       5.817   6.375   0.868  1.00 98.53           C  
ATOM   3293  N   SER A 431      10.676   2.974   0.892  1.00 97.72           N  
ATOM   3294  CA  SER A 431      11.117   1.581   0.904  1.00 97.72           C  
ATOM   3295  C   SER A 431      10.821   0.994   2.275  1.00 97.72           C  
ATOM   3296  CB  SER A 431      12.615   1.497   0.606  1.00 97.72           C  
ATOM   3297  O   SER A 431      11.002   1.685   3.272  1.00 97.72           O  
ATOM   3298  OG  SER A 431      13.085   0.157   0.613  1.00 97.72           O  
ATOM   3299  N   GLY A 432      10.419  -0.272   2.315  1.00 95.18           N  
ATOM   3300  CA  GLY A 432      10.246  -1.032   3.549  1.00 95.18           C  
ATOM   3301  C   GLY A 432      10.455  -2.526   3.320  1.00 95.18           C  
ATOM   3302  O   GLY A 432      10.969  -2.939   2.271  1.00 95.18           O  
ATOM   3303  N   GLY A 433      10.030  -3.333   4.292  1.00 91.69           N  
ATOM   3304  CA  GLY A 433      10.093  -4.796   4.237  1.00 91.69           C  
ATOM   3305  C   GLY A 433      11.437  -5.389   4.670  1.00 91.69           C  
ATOM   3306  O   GLY A 433      11.705  -6.566   4.421  1.00 91.69           O  
ATOM   3307  N   ILE A 434      12.325  -4.602   5.286  1.00 93.49           N  
ATOM   3308  CA  ILE A 434      13.547  -5.115   5.912  1.00 93.49           C  
ATOM   3309  C   ILE A 434      13.635  -4.605   7.344  1.00 93.49           C  
ATOM   3310  CB  ILE A 434      14.815  -4.748   5.105  1.00 93.49           C  
ATOM   3311  O   ILE A 434      13.561  -3.412   7.593  1.00 93.49           O  
ATOM   3312  CG1 ILE A 434      14.672  -5.173   3.627  1.00 93.49           C  
ATOM   3313  CG2 ILE A 434      16.061  -5.405   5.739  1.00 93.49           C  
ATOM   3314  CD1 ILE A 434      15.945  -4.992   2.798  1.00 93.49           C  
ATOM   3315  N   ASP A 435      13.870  -5.514   8.283  1.00 94.16           N  
ATOM   3316  CA  ASP A 435      14.272  -5.169   9.647  1.00 94.16           C  
ATOM   3317  C   ASP A 435      15.701  -4.595   9.629  1.00 94.16           C  
ATOM   3318  CB  ASP A 435      14.140  -6.442  10.495  1.00 94.16           C  
ATOM   3319  O   ASP A 435      16.671  -5.326   9.369  1.00 94.16           O  
ATOM   3320  CG  ASP A 435      14.650  -6.286  11.924  1.00 94.16           C  
ATOM   3321  OD1 ASP A 435      15.005  -5.165  12.331  1.00 94.16           O  
ATOM   3322  OD2 ASP A 435      14.815  -7.337  12.586  1.00 94.16           O  
ATOM   3323  N   MET A 436      15.837  -3.280   9.823  1.00 93.57           N  
ATOM   3324  CA  MET A 436      17.099  -2.548   9.702  1.00 93.57           C  
ATOM   3325  C   MET A 436      17.839  -2.402  11.031  1.00 93.57           C  
ATOM   3326  CB  MET A 436      16.908  -1.175   9.024  1.00 93.57           C  
ATOM   3327  O   MET A 436      19.015  -2.026  10.989  1.00 93.57           O  
ATOM   3328  CG  MET A 436      16.312  -1.274   7.616  1.00 93.57           C  
ATOM   3329  SD  MET A 436      17.369  -2.116   6.399  1.00 93.57           S  
ATOM   3330  CE  MET A 436      18.547  -0.796   6.070  1.00 93.57           C  
ATOM   3331  N   ASP A 437      17.215  -2.722  12.170  1.00 90.99           N  
ATOM   3332  CA  ASP A 437      17.834  -2.645  13.499  1.00 90.99           C  
ATOM   3333  C   ASP A 437      17.918  -3.980  14.267  1.00 90.99           C  
ATOM   3334  CB  ASP A 437      17.219  -1.491  14.310  1.00 90.99           C  
ATOM   3335  O   ASP A 437      18.597  -4.050  15.296  1.00 90.99           O  
ATOM   3336  CG  ASP A 437      15.890  -1.791  15.012  1.00 90.99           C  
ATOM   3337  OD1 ASP A 437      15.303  -2.858  14.779  1.00 90.99           O  
ATOM   3338  OD2 ASP A 437      15.517  -0.962  15.885  1.00 90.99           O  
ATOM   3339  N   GLY A 438      17.333  -5.051  13.730  1.00 88.72           N  
ATOM   3340  CA  GLY A 438      17.382  -6.407  14.273  1.00 88.72           C  
ATOM   3341  C   GLY A 438      16.343  -6.691  15.358  1.00 88.72           C  
ATOM   3342  O   GLY A 438      16.530  -7.644  16.120  1.00 88.72           O  
ATOM   3343  N   ASN A 439      15.293  -5.874  15.483  1.00 88.45           N  
ATOM   3344  CA  ASN A 439      14.257  -6.049  16.504  1.00 88.45           C  
ATOM   3345  C   ASN A 439      13.121  -7.009  16.089  1.00 88.45           C  
ATOM   3346  CB  ASN A 439      13.778  -4.664  16.958  1.00 88.45           C  
ATOM   3347  O   ASN A 439      12.225  -7.305  16.886  1.00 88.45           O  
ATOM   3348  CG  ASN A 439      12.849  -3.965  15.981  1.00 88.45           C  
ATOM   3349  ND2 ASN A 439      12.729  -2.675  16.114  1.00 88.45           N  
ATOM   3350  OD1 ASN A 439      12.152  -4.564  15.188  1.00 88.45           O  
ATOM   3351  N   GLY A 440      13.175  -7.524  14.860  1.00 90.56           N  
ATOM   3352  CA  GLY A 440      12.229  -8.473  14.296  1.00 90.56           C  
ATOM   3353  C   GLY A 440      11.058  -7.849  13.542  1.00 90.56           C  
ATOM   3354  O   GLY A 440      10.243  -8.619  13.039  1.00 90.56           O  
ATOM   3355  N   TYR A 441      10.943  -6.526  13.445  1.00 93.44           N  
ATOM   3356  CA  TYR A 441       9.904  -5.832  12.677  1.00 93.44           C  
ATOM   3357  C   TYR A 441      10.530  -5.111  11.475  1.00 93.44           C  
ATOM   3358  CB  TYR A 441       9.139  -4.861  13.584  1.00 93.44           C  
ATOM   3359  O   TYR A 441      11.647  -4.613  11.595  1.00 93.44           O  
ATOM   3360  CG  TYR A 441       8.359  -5.542  14.693  1.00 93.44           C  
ATOM   3361  CD1 TYR A 441       6.993  -5.830  14.513  1.00 93.44           C  
ATOM   3362  CD2 TYR A 441       9.000  -5.904  15.893  1.00 93.44           C  
ATOM   3363  CE1 TYR A 441       6.261  -6.462  15.534  1.00 93.44           C  
ATOM   3364  CE2 TYR A 441       8.279  -6.549  16.914  1.00 93.44           C  
ATOM   3365  OH  TYR A 441       6.196  -7.416  17.727  1.00 93.44           O  
ATOM   3366  CZ  TYR A 441       6.904  -6.819  16.735  1.00 93.44           C  
ATOM   3367  N   PRO A 442       9.869  -5.080  10.303  1.00 94.49           N  
ATOM   3368  CA  PRO A 442      10.398  -4.350   9.161  1.00 94.49           C  
ATOM   3369  C   PRO A 442      10.358  -2.842   9.427  1.00 94.49           C  
ATOM   3370  CB  PRO A 442       9.551  -4.779   7.962  1.00 94.49           C  
ATOM   3371  O   PRO A 442       9.434  -2.330  10.052  1.00 94.49           O  
ATOM   3372  CG  PRO A 442       8.207  -5.137   8.588  1.00 94.49           C  
ATOM   3373  CD  PRO A 442       8.562  -5.646   9.988  1.00 94.49           C  
ATOM   3374  N   ASP A 443      11.364  -2.126   8.939  1.00 95.86           N  
ATOM   3375  CA  ASP A 443      11.469  -0.679   9.083  1.00 95.86           C  
ATOM   3376  C   ASP A 443      11.014   0.039   7.803  1.00 95.86           C  
ATOM   3377  CB  ASP A 443      12.903  -0.320   9.495  1.00 95.86           C  
ATOM   3378  O   ASP A 443      10.671  -0.587   6.796  1.00 95.86           O  
ATOM   3379  CG  ASP A 443      13.290  -0.851  10.879  1.00 95.86           C  
ATOM   3380  OD1 ASP A 443      12.446  -0.801  11.798  1.00 95.86           O  
ATOM   3381  OD2 ASP A 443      14.490  -1.154  11.058  1.00 95.86           O  
ATOM   3382  N   VAL A 444      10.957   1.374   7.858  1.00 97.49           N  
ATOM   3383  CA  VAL A 444      10.521   2.201   6.727  1.00 97.49           C  
ATOM   3384  C   VAL A 444      11.499   3.338   6.470  1.00 97.49           C  
ATOM   3385  CB  VAL A 444       9.087   2.729   6.927  1.00 97.49           C  
ATOM   3386  O   VAL A 444      11.720   4.211   7.311  1.00 97.49           O  
ATOM   3387  CG1 VAL A 444       8.609   3.529   5.705  1.00 97.49           C  
ATOM   3388  CG2 VAL A 444       8.099   1.577   7.139  1.00 97.49           C  
ATOM   3389  N   THR A 445      12.027   3.391   5.254  1.00 98.26           N  
ATOM   3390  CA  THR A 445      12.886   4.464   4.759  1.00 98.26           C  
ATOM   3391  C   THR A 445      12.114   5.391   3.824  1.00 98.26           C  
ATOM   3392  CB  THR A 445      14.112   3.881   4.057  1.00 98.26           C  
ATOM   3393  O   THR A 445      11.502   4.946   2.856  1.00 98.26           O  
ATOM   3394  CG2 THR A 445      15.076   4.981   3.617  1.00 98.26           C  
ATOM   3395  OG1 THR A 445      14.849   3.065   4.935  1.00 98.26           O  
ATOM   3396  N   VAL A 446      12.193   6.701   4.065  1.00 98.61           N  
ATOM   3397  CA  VAL A 446      11.486   7.739   3.305  1.00 98.61           C  
ATOM   3398  C   VAL A 446      12.464   8.777   2.752  1.00 98.61           C  
ATOM   3399  CB  VAL A 446      10.398   8.414   4.162  1.00 98.61           C  
ATOM   3400  O   VAL A 446      13.293   9.330   3.478  1.00 98.61           O  
ATOM   3401  CG1 VAL A 446       9.560   9.357   3.292  1.00 98.61           C  
ATOM   3402  CG2 VAL A 446       9.446   7.399   4.811  1.00 98.61           C  
ATOM   3403  N   GLY A 447      12.355   9.064   1.456  1.00 98.48           N  
ATOM   3404  CA  GLY A 447      13.124  10.095   0.763  1.00 98.48           C  
ATOM   3405  C   GLY A 447      12.463  11.478   0.795  1.00 98.48           C  
ATOM   3406  O   GLY A 447      11.239  11.599   0.708  1.00 98.48           O  
ATOM   3407  N   ALA A 448      13.291  12.523   0.894  1.00 98.48           N  
ATOM   3408  CA  ALA A 448      12.915  13.938   0.882  1.00 98.48           C  
ATOM   3409  C   ALA A 448      13.913  14.738   0.019  1.00 98.48           C  
ATOM   3410  CB  ALA A 448      12.832  14.429   2.331  1.00 98.48           C  
ATOM   3411  O   ALA A 448      14.769  15.485   0.511  1.00 98.48           O  
ATOM   3412  N   PHE A 449      13.841  14.517  -1.296  1.00 98.10           N  
ATOM   3413  CA  PHE A 449      14.907  14.879  -2.235  1.00 98.10           C  
ATOM   3414  C   PHE A 449      15.150  16.383  -2.392  1.00 98.10           C  
ATOM   3415  CB  PHE A 449      14.616  14.245  -3.598  1.00 98.10           C  
ATOM   3416  O   PHE A 449      16.275  16.784  -2.671  1.00 98.10           O  
ATOM   3417  CG  PHE A 449      13.597  14.997  -4.430  1.00 98.10           C  
ATOM   3418  CD1 PHE A 449      12.227  14.725  -4.287  1.00 98.10           C  
ATOM   3419  CD2 PHE A 449      14.017  16.006  -5.315  1.00 98.10           C  
ATOM   3420  CE1 PHE A 449      11.284  15.425  -5.060  1.00 98.10           C  
ATOM   3421  CE2 PHE A 449      13.077  16.718  -6.077  1.00 98.10           C  
ATOM   3422  CZ  PHE A 449      11.709  16.421  -5.955  1.00 98.10           C  
ATOM   3423  N   MET A 450      14.126  17.227  -2.206  1.00 97.13           N  
ATOM   3424  CA  MET A 450      14.288  18.688  -2.281  1.00 97.13           C  
ATOM   3425  C   MET A 450      15.092  19.252  -1.104  1.00 97.13           C  
ATOM   3426  CB  MET A 450      12.922  19.382  -2.356  1.00 97.13           C  
ATOM   3427  O   MET A 450      15.559  20.383  -1.168  1.00 97.13           O  
ATOM   3428  CG  MET A 450      12.362  19.360  -3.776  1.00 97.13           C  
ATOM   3429  SD  MET A 450      10.838  20.320  -4.005  1.00 97.13           S  
ATOM   3430  CE  MET A 450      11.444  22.016  -3.820  1.00 97.13           C  
ATOM   3431  N   SER A 451      15.247  18.463  -0.042  1.00 97.48           N  
ATOM   3432  CA  SER A 451      16.106  18.746   1.110  1.00 97.48           C  
ATOM   3433  C   SER A 451      17.366  17.868   1.146  1.00 97.48           C  
ATOM   3434  CB  SER A 451      15.283  18.633   2.401  1.00 97.48           C  
ATOM   3435  O   SER A 451      18.034  17.800   2.180  1.00 97.48           O  
ATOM   3436  OG  SER A 451      14.534  17.427   2.467  1.00 97.48           O  
ATOM   3437  N   ASP A 452      17.665  17.150   0.055  1.00 98.10           N  
ATOM   3438  CA  ASP A 452      18.783  16.203  -0.059  1.00 98.10           C  
ATOM   3439  C   ASP A 452      18.866  15.227   1.137  1.00 98.10           C  
ATOM   3440  CB  ASP A 452      20.094  16.958  -0.343  1.00 98.10           C  
ATOM   3441  O   ASP A 452      19.944  14.949   1.667  1.00 98.10           O  
ATOM   3442  CG  ASP A 452      20.051  17.731  -1.660  1.00 98.10           C  
ATOM   3443  OD1 ASP A 452      19.966  17.072  -2.726  1.00 98.10           O  
ATOM   3444  OD2 ASP A 452      20.149  18.976  -1.609  1.00 98.10           O  
ATOM   3445  N   SER A 453      17.709  14.749   1.610  1.00 98.02           N  
ATOM   3446  CA  SER A 453      17.554  14.046   2.888  1.00 98.02           C  
ATOM   3447  C   SER A 453      16.866  12.692   2.743  1.00 98.02           C  
ATOM   3448  CB  SER A 453      16.728  14.896   3.853  1.00 98.02           C  
ATOM   3449  O   SER A 453      15.972  12.509   1.914  1.00 98.02           O  
ATOM   3450  OG  SER A 453      17.485  15.948   4.405  1.00 98.02           O  
ATOM   3451  N   VAL A 454      17.232  11.762   3.624  1.00 98.14           N  
ATOM   3452  CA  VAL A 454      16.561  10.470   3.814  1.00 98.14           C  
ATOM   3453  C   VAL A 454      16.339  10.222   5.301  1.00 98.14           C  
ATOM   3454  CB  VAL A 454      17.358   9.325   3.162  1.00 98.14           C  
ATOM   3455  O   VAL A 454      17.196  10.531   6.129  1.00 98.14           O  
ATOM   3456  CG1 VAL A 454      16.747   7.948   3.436  1.00 98.14           C  
ATOM   3457  CG2 VAL A 454      17.404   9.509   1.642  1.00 98.14           C  
ATOM   3458  N   VAL A 455      15.182   9.661   5.637  1.00 97.84           N  
ATOM   3459  CA  VAL A 455      14.774   9.345   7.005  1.00 97.84           C  
ATOM   3460  C   VAL A 455      14.457   7.858   7.088  1.00 97.84           C  
ATOM   3461  CB  VAL A 455      13.540  10.176   7.394  1.00 97.84           C  
ATOM   3462  O   VAL A 455      13.584   7.385   6.374  1.00 97.84           O  
ATOM   3463  CG1 VAL A 455      13.110   9.904   8.834  1.00 97.84           C  
ATOM   3464  CG2 VAL A 455      13.803  11.686   7.288  1.00 97.84           C  
ATOM   3465  N   LEU A 456      15.139   7.134   7.969  1.00 97.34           N  
ATOM   3466  CA  LEU A 456      14.799   5.766   8.353  1.00 97.34           C  
ATOM   3467  C   LEU A 456      14.022   5.802   9.677  1.00 97.34           C  
ATOM   3468  CB  LEU A 456      16.091   4.929   8.381  1.00 97.34           C  
ATOM   3469  O   LEU A 456      14.506   6.329  10.684  1.00 97.34           O  
ATOM   3470  CG  LEU A 456      15.977   3.563   9.085  1.00 97.34           C  
ATOM   3471  CD1 LEU A 456      15.156   2.581   8.260  1.00 97.34           C  
ATOM   3472  CD2 LEU A 456      17.370   2.965   9.295  1.00 97.34           C  
ATOM   3473  N   LEU A 457      12.811   5.256   9.654  1.00 96.39           N  
ATOM   3474  CA  LEU A 457      11.889   5.128  10.775  1.00 96.39           C  
ATOM   3475  C   LEU A 457      11.852   3.669  11.202  1.00 96.39           C  
ATOM   3476  CB  LEU A 457      10.488   5.579  10.339  1.00 96.39           C  
ATOM   3477  O   LEU A 457      11.564   2.794  10.391  1.00 96.39           O  
ATOM   3478  CG  LEU A 457      10.403   7.071   9.997  1.00 96.39           C  
ATOM   3479  CD1 LEU A 457       9.115   7.332   9.229  1.00 96.39           C  
ATOM   3480  CD2 LEU A 457      10.395   7.935  11.260  1.00 96.39           C  
ATOM   3481  N   ARG A 458      12.143   3.431  12.479  1.00 95.04           N  
ATOM   3482  CA  ARG A 458      12.225   2.081  13.025  1.00 95.04           C  
ATOM   3483  C   ARG A 458      10.883   1.637  13.604  1.00 95.04           C  
ATOM   3484  CB  ARG A 458      13.380   1.978  14.022  1.00 95.04           C  
ATOM   3485  O   ARG A 458      10.222   2.441  14.276  1.00 95.04           O  
ATOM   3486  CG  ARG A 458      14.752   2.221  13.384  1.00 95.04           C  
ATOM   3487  CD  ARG A 458      15.885   2.012  14.394  1.00 95.04           C  
ATOM   3488  NE  ARG A 458      15.823   2.917  15.566  1.00 95.04           N  
ATOM   3489  NH1 ARG A 458      16.432   1.381  17.186  1.00 95.04           N  
ATOM   3490  NH2 ARG A 458      16.161   3.499  17.748  1.00 95.04           N  
ATOM   3491  CZ  ARG A 458      16.139   2.593  16.811  1.00 95.04           C  
ATOM   3492  N   ALA A 459      10.487   0.395  13.358  1.00 94.65           N  
ATOM   3493  CA  ALA A 459       9.255  -0.180  13.877  1.00 94.65           C  
ATOM   3494  C   ALA A 459       9.417  -0.599  15.344  1.00 94.65           C  
ATOM   3495  CB  ALA A 459       8.796  -1.323  12.975  1.00 94.65           C  
ATOM   3496  O   ALA A 459      10.320  -1.330  15.731  1.00 94.65           O  
ATOM   3497  N   ARG A 460       8.531  -0.093  16.193  1.00 93.17           N  
ATOM   3498  CA  ARG A 460       8.420  -0.361  17.623  1.00 93.17           C  
ATOM   3499  C   ARG A 460       7.822  -1.754  17.831  1.00 93.17           C  
ATOM   3500  CB  ARG A 460       7.508   0.688  18.274  1.00 93.17           C  
ATOM   3501  O   ARG A 460       6.815  -2.065  17.195  1.00 93.17           O  
ATOM   3502  CG  ARG A 460       8.059   2.117  18.145  1.00 93.17           C  
ATOM   3503  CD  ARG A 460       7.034   3.159  18.592  1.00 93.17           C  
ATOM   3504  NE  ARG A 460       6.673   2.996  20.012  1.00 93.17           N  
ATOM   3505  NH1 ARG A 460       4.650   4.072  19.923  1.00 93.17           N  
ATOM   3506  NH2 ARG A 460       5.340   3.140  21.837  1.00 93.17           N  
ATOM   3507  CZ  ARG A 460       5.565   3.413  20.584  1.00 93.17           C  
ATOM   3508  N   PRO A 461       8.341  -2.548  18.783  1.00 92.74           N  
ATOM   3509  CA  PRO A 461       7.769  -3.850  19.085  1.00 92.74           C  
ATOM   3510  C   PRO A 461       6.290  -3.769  19.469  1.00 92.74           C  
ATOM   3511  CB  PRO A 461       8.625  -4.434  20.212  1.00 92.74           C  
ATOM   3512  O   PRO A 461       5.918  -3.027  20.383  1.00 92.74           O  
ATOM   3513  CG  PRO A 461       9.974  -3.746  20.019  1.00 92.74           C  
ATOM   3514  CD  PRO A 461       9.592  -2.361  19.504  1.00 92.74           C  
ATOM   3515  N   VAL A 462       5.455  -4.558  18.797  1.00 92.89           N  
ATOM   3516  CA  VAL A 462       4.016  -4.636  19.058  1.00 92.89           C  
ATOM   3517  C   VAL A 462       3.741  -5.724  20.092  1.00 92.89           C  
ATOM   3518  CB  VAL A 462       3.224  -4.855  17.756  1.00 92.89           C  
ATOM   3519  O   VAL A 462       4.162  -6.873  19.944  1.00 92.89           O  
ATOM   3520  CG1 VAL A 462       1.714  -4.831  18.022  1.00 92.89           C  
ATOM   3521  CG2 VAL A 462       3.546  -3.741  16.752  1.00 92.89           C  
ATOM   3522  N   ILE A 463       3.031  -5.362  21.159  1.00 92.19           N  
ATOM   3523  CA  ILE A 463       2.654  -6.279  22.237  1.00 92.19           C  
ATOM   3524  C   ILE A 463       1.138  -6.379  22.376  1.00 92.19           C  
ATOM   3525  CB  ILE A 463       3.331  -5.922  23.576  1.00 92.19           C  
ATOM   3526  O   ILE A 463       0.397  -5.407  22.200  1.00 92.19           O  
ATOM   3527  CG1 ILE A 463       2.933  -4.519  24.075  1.00 92.19           C  
ATOM   3528  CG2 ILE A 463       4.858  -6.054  23.459  1.00 92.19           C  
ATOM   3529  CD1 ILE A 463       3.310  -4.272  25.531  1.00 92.19           C  
ATOM   3530  N   THR A 464       0.677  -7.566  22.752  1.00 92.02           N  
ATOM   3531  CA  THR A 464      -0.713  -7.825  23.127  1.00 92.02           C  
ATOM   3532  C   THR A 464      -0.762  -8.072  24.625  1.00 92.02           C  
ATOM   3533  CB  THR A 464      -1.282  -9.002  22.333  1.00 92.02           C  
ATOM   3534  O   THR A 464       0.011  -8.868  25.150  1.00 92.02           O  
ATOM   3535  CG2 THR A 464      -2.769  -9.227  22.597  1.00 92.02           C  
ATOM   3536  OG1 THR A 464      -1.117  -8.713  20.959  1.00 92.02           O  
ATOM   3537  N   VAL A 465      -1.639  -7.345  25.318  1.00 92.49           N  
ATOM   3538  CA  VAL A 465      -1.856  -7.497  26.760  1.00 92.49           C  
ATOM   3539  C   VAL A 465      -3.144  -8.280  26.960  1.00 92.49           C  
ATOM   3540  CB  VAL A 465      -1.905  -6.139  27.483  1.00 92.49           C  
ATOM   3541  O   VAL A 465      -4.216  -7.807  26.571  1.00 92.49           O  
ATOM   3542  CG1 VAL A 465      -2.119  -6.292  28.995  1.00 92.49           C  
ATOM   3543  CG2 VAL A 465      -0.607  -5.344  27.283  1.00 92.49           C  
ATOM   3544  N   ASP A 466      -3.026  -9.447  27.577  1.00 93.44           N  
ATOM   3545  CA  ASP A 466      -4.154 -10.270  27.986  1.00 93.44           C  
ATOM   3546  C   ASP A 466      -4.632  -9.802  29.356  1.00 93.44           C  
ATOM   3547  CB  ASP A 466      -3.775 -11.754  28.001  1.00 93.44           C  
ATOM   3548  O   ASP A 466      -3.871  -9.761  30.327  1.00 93.44           O  
ATOM   3549  CG  ASP A 466      -3.364 -12.245  26.615  1.00 93.44           C  
ATOM   3550  OD1 ASP A 466      -4.095 -11.928  25.648  1.00 93.44           O  
ATOM   3551  OD2 ASP A 466      -2.307 -12.905  26.522  1.00 93.44           O  
ATOM   3552  N   VAL A 467      -5.908  -9.423  29.424  1.00 94.47           N  
ATOM   3553  CA  VAL A 467      -6.544  -8.918  30.641  1.00 94.47           C  
ATOM   3554  C   VAL A 467      -7.702  -9.831  31.004  1.00 94.47           C  
ATOM   3555  CB  VAL A 467      -7.013  -7.461  30.481  1.00 94.47           C  
ATOM   3556  O   VAL A 467      -8.621 -10.017  30.209  1.00 94.47           O  
ATOM   3557  CG1 VAL A 467      -7.561  -6.910  31.806  1.00 94.47           C  
ATOM   3558  CG2 VAL A 467      -5.871  -6.551  30.018  1.00 94.47           C  
ATOM   3559  N   SER A 468      -7.693 -10.351  32.227  1.00 95.56           N  
ATOM   3560  CA  SER A 468      -8.783 -11.161  32.775  1.00 95.56           C  
ATOM   3561  C   SER A 468      -9.381 -10.482  34.001  1.00 95.56           C  
ATOM   3562  CB  SER A 468      -8.298 -12.573  33.105  1.00 95.56           C  
ATOM   3563  O   SER A 468      -8.655 -10.072  34.905  1.00 95.56           O  
ATOM   3564  OG  SER A 468      -7.983 -13.256  31.912  1.00 95.56           O  
ATOM   3565  N   ILE A 469     -10.712 -10.365  34.042  1.00 96.36           N  
ATOM   3566  CA  ILE A 469     -11.458  -9.843  35.196  1.00 96.36           C  
ATOM   3567  C   ILE A 469     -12.289 -10.990  35.765  1.00 96.36           C  
ATOM   3568  CB  ILE A 469     -12.350  -8.634  34.818  1.00 96.36           C  
ATOM   3569  O   ILE A 469     -13.256 -11.413  35.139  1.00 96.36           O  
ATOM   3570  CG1 ILE A 469     -11.567  -7.537  34.062  1.00 96.36           C  
ATOM   3571  CG2 ILE A 469     -13.013  -8.063  36.090  1.00 96.36           C  
ATOM   3572  CD1 ILE A 469     -12.426  -6.344  33.627  1.00 96.36           C  
ATOM   3573  N   PHE A 470     -11.944 -11.489  36.945  1.00 96.20           N  
ATOM   3574  CA  PHE A 470     -12.685 -12.548  37.625  1.00 96.20           C  
ATOM   3575  C   PHE A 470     -13.705 -11.947  38.597  1.00 96.20           C  
ATOM   3576  CB  PHE A 470     -11.719 -13.509  38.320  1.00 96.20           C  
ATOM   3577  O   PHE A 470     -13.352 -11.143  39.465  1.00 96.20           O  
ATOM   3578  CG  PHE A 470     -10.726 -14.172  37.385  1.00 96.20           C  
ATOM   3579  CD1 PHE A 470     -11.101 -15.330  36.677  1.00 96.20           C  
ATOM   3580  CD2 PHE A 470      -9.436 -13.632  37.208  1.00 96.20           C  
ATOM   3581  CE1 PHE A 470     -10.192 -15.949  35.803  1.00 96.20           C  
ATOM   3582  CE2 PHE A 470      -8.528 -14.257  36.335  1.00 96.20           C  
ATOM   3583  CZ  PHE A 470      -8.904 -15.414  35.634  1.00 96.20           C  
ATOM   3584  N   LEU A 471     -14.967 -12.355  38.437  1.00 94.32           N  
ATOM   3585  CA  LEU A 471     -16.135 -11.913  39.204  1.00 94.32           C  
ATOM   3586  C   LEU A 471     -16.930 -13.141  39.686  1.00 94.32           C  
ATOM   3587  CB  LEU A 471     -17.033 -11.033  38.307  1.00 94.32           C  
ATOM   3588  O   LEU A 471     -16.882 -14.182  39.026  1.00 94.32           O  
ATOM   3589  CG  LEU A 471     -16.382  -9.753  37.755  1.00 94.32           C  
ATOM   3590  CD1 LEU A 471     -17.331  -9.079  36.768  1.00 94.32           C  
ATOM   3591  CD2 LEU A 471     -16.058  -8.751  38.861  1.00 94.32           C  
ATOM   3592  N   PRO A 472     -17.687 -13.054  40.795  1.00 91.48           N  
ATOM   3593  CA  PRO A 472     -18.619 -14.115  41.174  1.00 91.48           C  
ATOM   3594  C   PRO A 472     -19.763 -14.239  40.154  1.00 91.48           C  
ATOM   3595  CB  PRO A 472     -19.134 -13.721  42.561  1.00 91.48           C  
ATOM   3596  O   PRO A 472     -20.167 -13.247  39.546  1.00 91.48           O  
ATOM   3597  CG  PRO A 472     -19.062 -12.195  42.535  1.00 91.48           C  
ATOM   3598  CD  PRO A 472     -17.813 -11.915  41.696  1.00 91.48           C  
ATOM   3599  N   GLY A 473     -20.325 -15.443  40.001  1.00 84.65           N  
ATOM   3600  CA  GLY A 473     -21.429 -15.696  39.063  1.00 84.65           C  
ATOM   3601  C   GLY A 473     -22.706 -14.908  39.384  1.00 84.65           C  
ATOM   3602  O   GLY A 473     -23.396 -14.455  38.475  1.00 84.65           O  
ATOM   3603  N   SER A 474     -22.988 -14.682  40.668  1.00 85.55           N  
ATOM   3604  CA  SER A 474     -24.076 -13.823  41.132  1.00 85.55           C  
ATOM   3605  C   SER A 474     -23.753 -13.193  42.490  1.00 85.55           C  
ATOM   3606  CB  SER A 474     -25.396 -14.605  41.200  1.00 85.55           C  
ATOM   3607  O   SER A 474     -22.884 -13.659  43.230  1.00 85.55           O  
ATOM   3608  OG  SER A 474     -25.296 -15.669  42.129  1.00 85.55           O  
ATOM   3609  N   ILE A 475     -24.457 -12.110  42.815  1.00 84.20           N  
ATOM   3610  CA  ILE A 475     -24.368 -11.391  44.083  1.00 84.20           C  
ATOM   3611  C   ILE A 475     -25.640 -11.666  44.879  1.00 84.20           C  
ATOM   3612  CB  ILE A 475     -24.151  -9.881  43.854  1.00 84.20           C  
ATOM   3613  O   ILE A 475     -26.720 -11.156  44.558  1.00 84.20           O  
ATOM   3614  CG1 ILE A 475     -22.870  -9.612  43.033  1.00 84.20           C  
ATOM   3615  CG2 ILE A 475     -24.072  -9.150  45.212  1.00 84.20           C  
ATOM   3616  CD1 ILE A 475     -22.798  -8.173  42.522  1.00 84.20           C  
ATOM   3617  N   ASN A 476     -25.494 -12.426  45.960  1.00 78.01           N  
ATOM   3618  CA  ASN A 476     -26.565 -12.622  46.922  1.00 78.01           C  
ATOM   3619  C   ASN A 476     -26.648 -11.401  47.853  1.00 78.01           C  
ATOM   3620  CB  ASN A 476     -26.351 -13.949  47.659  1.00 78.01           C  
ATOM   3621  O   ASN A 476     -25.802 -11.192  48.718  1.00 78.01           O  
ATOM   3622  CG  ASN A 476     -27.539 -14.286  48.541  1.00 78.01           C  
ATOM   3623  ND2 ASN A 476     -27.842 -15.543  48.720  1.00 78.01           N  
ATOM   3624  OD1 ASN A 476     -28.208 -13.417  49.085  1.00 78.01           O  
ATOM   3625  N   ILE A 477     -27.688 -10.585  47.676  1.00 73.67           N  
ATOM   3626  CA  ILE A 477     -27.917  -9.377  48.488  1.00 73.67           C  
ATOM   3627  C   ILE A 477     -28.586  -9.654  49.839  1.00 73.67           C  
ATOM   3628  CB  ILE A 477     -28.711  -8.319  47.696  1.00 73.67           C  
ATOM   3629  O   ILE A 477     -28.699  -8.741  50.658  1.00 73.67           O  
ATOM   3630  CG1 ILE A 477     -30.058  -8.881  47.184  1.00 73.67           C  
ATOM   3631  CG2 ILE A 477     -27.816  -7.788  46.570  1.00 73.67           C  
ATOM   3632  CD1 ILE A 477     -30.979  -7.812  46.586  1.00 73.67           C  
ATOM   3633  N   THR A 478     -29.052 -10.884  50.067  1.00 68.18           N  
ATOM   3634  CA  THR A 478     -29.707 -11.300  51.317  1.00 68.18           C  
ATOM   3635  C   THR A 478     -28.713 -11.790  52.370  1.00 68.18           C  
ATOM   3636  CB  THR A 478     -30.804 -12.352  51.074  1.00 68.18           C  
ATOM   3637  O   THR A 478     -29.039 -11.792  53.556  1.00 68.18           O  
ATOM   3638  CG2 THR A 478     -31.836 -11.898  50.041  1.00 68.18           C  
ATOM   3639  OG1 THR A 478     -30.300 -13.595  50.651  1.00 68.18           O  
ATOM   3640  N   ALA A 479     -27.490 -12.138  51.959  1.00 71.60           N  
ATOM   3641  CA  ALA A 479     -26.435 -12.659  52.821  1.00 71.60           C  
ATOM   3642  C   ALA A 479     -25.188 -11.746  52.791  1.00 71.60           C  
ATOM   3643  CB  ALA A 479     -26.138 -14.096  52.372  1.00 71.60           C  
ATOM   3644  O   ALA A 479     -24.322 -11.933  51.936  1.00 71.60           O  
ATOM   3645  N   PRO A 480     -25.057 -10.767  53.710  1.00 75.22           N  
ATOM   3646  CA  PRO A 480     -23.879  -9.901  53.773  1.00 75.22           C  
ATOM   3647  C   PRO A 480     -22.610 -10.686  54.124  1.00 75.22           C  
ATOM   3648  CB  PRO A 480     -24.218  -8.814  54.797  1.00 75.22           C  
ATOM   3649  O   PRO A 480     -22.571 -11.394  55.129  1.00 75.22           O  
ATOM   3650  CG  PRO A 480     -25.264  -9.477  55.695  1.00 75.22           C  
ATOM   3651  CD  PRO A 480     -26.014 -10.409  54.745  1.00 75.22           C  
ATOM   3652  N   GLN A 481     -21.572 -10.538  53.293  1.00 75.21           N  
ATOM   3653  CA  GLN A 481     -20.313 -11.297  53.378  1.00 75.21           C  
ATOM   3654  C   GLN A 481     -19.125 -10.484  53.924  1.00 75.21           C  
ATOM   3655  CB  GLN A 481     -19.961 -11.878  51.995  1.00 75.21           C  
ATOM   3656  O   GLN A 481     -18.103 -11.070  54.271  1.00 75.21           O  
ATOM   3657  CG  GLN A 481     -21.020 -12.849  51.452  1.00 75.21           C  
ATOM   3658  CD  GLN A 481     -20.620 -13.512  50.137  1.00 75.21           C  
ATOM   3659  NE2 GLN A 481     -21.415 -14.436  49.644  1.00 75.21           N  
ATOM   3660  OE1 GLN A 481     -19.607 -13.225  49.523  1.00 75.21           O  
ATOM   3661  N   CYS A 482     -19.241  -9.154  54.020  1.00 82.44           N  
ATOM   3662  CA  CYS A 482     -18.178  -8.274  54.515  1.00 82.44           C  
ATOM   3663  C   CYS A 482     -18.657  -7.379  55.663  1.00 82.44           C  
ATOM   3664  CB  CYS A 482     -17.610  -7.419  53.372  1.00 82.44           C  
ATOM   3665  O   CYS A 482     -19.855  -7.208  55.898  1.00 82.44           O  
ATOM   3666  SG  CYS A 482     -16.688  -8.314  52.104  1.00 82.44           S  
ATOM   3667  N   HIS A 483     -17.700  -6.754  56.350  1.00 75.24           N  
ATOM   3668  CA  HIS A 483     -17.949  -5.739  57.368  1.00 75.24           C  
ATOM   3669  C   HIS A 483     -17.317  -4.406  56.959  1.00 75.24           C  
ATOM   3670  CB  HIS A 483     -17.431  -6.227  58.727  1.00 75.24           C  
ATOM   3671  O   HIS A 483     -16.140  -4.350  56.615  1.00 75.24           O  
ATOM   3672  CG  HIS A 483     -18.213  -7.396  59.268  1.00 75.24           C  
ATOM   3673  CD2 HIS A 483     -17.814  -8.705  59.326  1.00 75.24           C  
ATOM   3674  ND1 HIS A 483     -19.487  -7.338  59.787  1.00 75.24           N  
ATOM   3675  CE1 HIS A 483     -19.846  -8.581  60.148  1.00 75.24           C  
ATOM   3676  NE2 HIS A 483     -18.854  -9.446  59.897  1.00 75.24           N  
ATOM   3677  N   ASP A 484     -18.102  -3.334  57.023  1.00 70.63           N  
ATOM   3678  CA  ASP A 484     -17.648  -1.949  56.899  1.00 70.63           C  
ATOM   3679  C   ASP A 484     -17.669  -1.328  58.305  1.00 70.63           C  
ATOM   3680  CB  ASP A 484     -18.535  -1.222  55.878  1.00 70.63           C  
ATOM   3681  O   ASP A 484     -18.726  -0.983  58.852  1.00 70.63           O  
ATOM   3682  CG  ASP A 484     -18.016   0.160  55.476  1.00 70.63           C  
ATOM   3683  OD1 ASP A 484     -16.908   0.528  55.920  1.00 70.63           O  
ATOM   3684  OD2 ASP A 484     -18.742   0.809  54.686  1.00 70.63           O  
ATOM   3685  N   GLY A 485     -16.511  -1.342  58.972  1.00 72.60           N  
ATOM   3686  CA  GLY A 485     -16.409  -1.099  60.412  1.00 72.60           C  
ATOM   3687  C   GLY A 485     -17.156  -2.167  61.221  1.00 72.60           C  
ATOM   3688  O   GLY A 485     -16.788  -3.337  61.208  1.00 72.60           O  
ATOM   3689  N   GLN A 486     -18.214  -1.769  61.935  1.00 67.34           N  
ATOM   3690  CA  GLN A 486     -19.101  -2.690  62.665  1.00 67.34           C  
ATOM   3691  C   GLN A 486     -20.357  -3.098  61.872  1.00 67.34           C  
ATOM   3692  CB  GLN A 486     -19.498  -2.075  64.020  1.00 67.34           C  
ATOM   3693  O   GLN A 486     -21.130  -3.928  62.347  1.00 67.34           O  
ATOM   3694  CG  GLN A 486     -18.345  -2.069  65.035  1.00 67.34           C  
ATOM   3695  CD  GLN A 486     -18.790  -1.623  66.428  1.00 67.34           C  
ATOM   3696  NE2 GLN A 486     -18.001  -1.881  67.448  1.00 67.34           N  
ATOM   3697  OE1 GLN A 486     -19.838  -1.035  66.636  1.00 67.34           O  
ATOM   3698  N   GLN A 487     -20.609  -2.523  60.689  1.00 72.14           N  
ATOM   3699  CA  GLN A 487     -21.844  -2.777  59.941  1.00 72.14           C  
ATOM   3700  C   GLN A 487     -21.648  -3.881  58.890  1.00 72.14           C  
ATOM   3701  CB  GLN A 487     -22.391  -1.472  59.334  1.00 72.14           C  
ATOM   3702  O   GLN A 487     -20.728  -3.781  58.080  1.00 72.14           O  
ATOM   3703  CG  GLN A 487     -23.063  -0.625  60.430  1.00 72.14           C  
ATOM   3704  CD  GLN A 487     -23.652   0.708  59.972  1.00 72.14           C  
ATOM   3705  NE2 GLN A 487     -24.694   1.190  60.609  1.00 72.14           N  
ATOM   3706  OE1 GLN A 487     -23.214   1.377  59.053  1.00 72.14           O  
ATOM   3707  N   PRO A 488     -22.505  -4.922  58.855  1.00 80.06           N  
ATOM   3708  CA  PRO A 488     -22.472  -5.919  57.791  1.00 80.06           C  
ATOM   3709  C   PRO A 488     -22.882  -5.280  56.456  1.00 80.06           C  
ATOM   3710  CB  PRO A 488     -23.424  -7.030  58.240  1.00 80.06           C  
ATOM   3711  O   PRO A 488     -23.855  -4.523  56.385  1.00 80.06           O  
ATOM   3712  CG  PRO A 488     -24.436  -6.301  59.120  1.00 80.06           C  
ATOM   3713  CD  PRO A 488     -23.608  -5.193  59.768  1.00 80.06           C  
ATOM   3714  N   VAL A 489     -22.128  -5.573  55.401  1.00 83.20           N  
ATOM   3715  CA  VAL A 489     -22.342  -5.064  54.043  1.00 83.20           C  
ATOM   3716  C   VAL A 489     -22.224  -6.193  53.020  1.00 83.20           C  
ATOM   3717  CB  VAL A 489     -21.391  -3.896  53.692  1.00 83.20           C  
ATOM   3718  O   VAL A 489     -21.474  -7.154  53.198  1.00 83.20           O  
ATOM   3719  CG1 VAL A 489     -21.689  -2.652  54.543  1.00 83.20           C  
ATOM   3720  CG2 VAL A 489     -19.911  -4.257  53.835  1.00 83.20           C  
ATOM   3721  N   ASN A 490     -22.976  -6.070  51.928  1.00 84.39           N  
ATOM   3722  CA  ASN A 490     -22.829  -6.943  50.768  1.00 84.39           C  
ATOM   3723  C   ASN A 490     -21.582  -6.515  49.990  1.00 84.39           C  
ATOM   3724  CB  ASN A 490     -24.101  -6.872  49.910  1.00 84.39           C  
ATOM   3725  O   ASN A 490     -21.387  -5.324  49.735  1.00 84.39           O  
ATOM   3726  CG  ASN A 490     -25.312  -7.480  50.590  1.00 84.39           C  
ATOM   3727  ND2 ASN A 490     -26.481  -6.923  50.387  1.00 84.39           N  
ATOM   3728  OD1 ASN A 490     -25.231  -8.442  51.320  1.00 84.39           O  
ATOM   3729  N   CYS A 491     -20.752  -7.472  49.604  1.00 89.31           N  
ATOM   3730  CA  CYS A 491     -19.510  -7.227  48.886  1.00 89.31           C  
ATOM   3731  C   CYS A 491     -19.276  -8.315  47.839  1.00 89.31           C  
ATOM   3732  CB  CYS A 491     -18.354  -7.177  49.887  1.00 89.31           C  
ATOM   3733  O   CYS A 491     -19.915  -9.365  47.871  1.00 89.31           O  
ATOM   3734  SG  CYS A 491     -18.125  -8.743  50.764  1.00 89.31           S  
ATOM   3735  N   LEU A 492     -18.352  -8.054  46.922  1.00 91.14           N  
ATOM   3736  CA  LEU A 492     -17.835  -9.036  45.986  1.00 91.14           C  
ATOM   3737  C   LEU A 492     -16.320  -8.894  45.834  1.00 91.14           C  
ATOM   3738  CB  LEU A 492     -18.561  -8.951  44.631  1.00 91.14           C  
ATOM   3739  O   LEU A 492     -15.776  -7.788  45.905  1.00 91.14           O  
ATOM   3740  CG  LEU A 492     -18.367  -7.644  43.836  1.00 91.14           C  
ATOM   3741  CD1 LEU A 492     -18.380  -7.961  42.344  1.00 91.14           C  
ATOM   3742  CD2 LEU A 492     -19.462  -6.609  44.112  1.00 91.14           C  
ATOM   3743  N   ASN A 493     -15.660 -10.019  45.572  1.00 92.38           N  
ATOM   3744  CA  ASN A 493     -14.251 -10.044  45.203  1.00 92.38           C  
ATOM   3745  C   ASN A 493     -14.117  -9.799  43.699  1.00 92.38           C  
ATOM   3746  CB  ASN A 493     -13.621 -11.377  45.634  1.00 92.38           C  
ATOM   3747  O   ASN A 493     -14.799 -10.434  42.895  1.00 92.38           O  
ATOM   3748  CG  ASN A 493     -13.502 -11.513  47.142  1.00 92.38           C  
ATOM   3749  ND2 ASN A 493     -13.261 -12.705  47.633  1.00 92.38           N  
ATOM   3750  OD1 ASN A 493     -13.611 -10.567  47.900  1.00 92.38           O  
ATOM   3751  N   VAL A 494     -13.219  -8.891  43.333  1.00 94.56           N  
ATOM   3752  CA  VAL A 494     -12.892  -8.549  41.949  1.00 94.56           C  
ATOM   3753  C   VAL A 494     -11.397  -8.767  41.775  1.00 94.56           C  
ATOM   3754  CB  VAL A 494     -13.292  -7.094  41.629  1.00 94.56           C  
ATOM   3755  O   VAL A 494     -10.600  -8.101  42.428  1.00 94.56           O  
ATOM   3756  CG1 VAL A 494     -13.011  -6.761  40.158  1.00 94.56           C  
ATOM   3757  CG2 VAL A 494     -14.773  -6.823  41.924  1.00 94.56           C  
ATOM   3758  N   THR A 495     -11.002  -9.713  40.926  1.00 95.58           N  
ATOM   3759  CA  THR A 495      -9.580  -9.964  40.636  1.00 95.58           C  
ATOM   3760  C   THR A 495      -9.279  -9.585  39.200  1.00 95.58           C  
ATOM   3761  CB  THR A 495      -9.188 -11.418  40.919  1.00 95.58           C  
ATOM   3762  O   THR A 495      -9.978 -10.028  38.294  1.00 95.58           O  
ATOM   3763  CG2 THR A 495      -7.726 -11.720  40.601  1.00 95.58           C  
ATOM   3764  OG1 THR A 495      -9.418 -11.691  42.286  1.00 95.58           O  
ATOM   3765  N   THR A 496      -8.243  -8.781  38.993  1.00 95.92           N  
ATOM   3766  CA  THR A 496      -7.749  -8.410  37.667  1.00 95.92           C  
ATOM   3767  C   THR A 496      -6.366  -9.007  37.454  1.00 95.92           C  
ATOM   3768  CB  THR A 496      -7.730  -6.890  37.467  1.00 95.92           C  
ATOM   3769  O   THR A 496      -5.471  -8.797  38.270  1.00 95.92           O  
ATOM   3770  CG2 THR A 496      -9.144  -6.321  37.419  1.00 95.92           C  
ATOM   3771  OG1 THR A 496      -7.083  -6.228  38.531  1.00 95.92           O  
ATOM   3772  N   CYS A 497      -6.191  -9.759  36.374  1.00 96.66           N  
ATOM   3773  CA  CYS A 497      -4.919 -10.368  35.994  1.00 96.66           C  
ATOM   3774  C   CYS A 497      -4.469  -9.831  34.640  1.00 96.66           C  
ATOM   3775  CB  CYS A 497      -5.042 -11.892  36.003  1.00 96.66           C  
ATOM   3776  O   CYS A 497      -5.296  -9.620  33.749  1.00 96.66           O  
ATOM   3777  SG  CYS A 497      -5.412 -12.608  37.628  1.00 96.66           S  
ATOM   3778  N   PHE A 498      -3.166  -9.589  34.523  1.00 96.38           N  
ATOM   3779  CA  PHE A 498      -2.528  -9.014  33.348  1.00 96.38           C  
ATOM   3780  C   PHE A 498      -1.314  -9.855  32.976  1.00 96.38           C  
ATOM   3781  CB  PHE A 498      -2.104  -7.564  33.631  1.00 96.38           C  
ATOM   3782  O   PHE A 498      -0.475 -10.141  33.829  1.00 96.38           O  
ATOM   3783  CG  PHE A 498      -3.239  -6.637  34.016  1.00 96.38           C  
ATOM   3784  CD1 PHE A 498      -3.853  -5.825  33.047  1.00 96.38           C  
ATOM   3785  CD2 PHE A 498      -3.680  -6.584  35.351  1.00 96.38           C  
ATOM   3786  CE1 PHE A 498      -4.919  -4.980  33.403  1.00 96.38           C  
ATOM   3787  CE2 PHE A 498      -4.734  -5.730  35.713  1.00 96.38           C  
ATOM   3788  CZ  PHE A 498      -5.364  -4.939  34.736  1.00 96.38           C  
ATOM   3789  N   SER A 499      -1.195 -10.201  31.702  1.00 94.57           N  
ATOM   3790  CA  SER A 499       0.035 -10.726  31.107  1.00 94.57           C  
ATOM   3791  C   SER A 499       0.222 -10.094  29.730  1.00 94.57           C  
ATOM   3792  CB  SER A 499       0.005 -12.256  31.039  1.00 94.57           C  
ATOM   3793  O   SER A 499      -0.714  -9.506  29.185  1.00 94.57           O  
ATOM   3794  OG  SER A 499      -0.966 -12.708  30.125  1.00 94.57           O  
ATOM   3795  N   PHE A 500       1.428 -10.151  29.171  1.00 93.71           N  
ATOM   3796  CA  PHE A 500       1.649  -9.687  27.805  1.00 93.71           C  
ATOM   3797  C   PHE A 500       2.513 -10.654  27.007  1.00 93.71           C  
ATOM   3798  CB  PHE A 500       2.215  -8.262  27.778  1.00 93.71           C  
ATOM   3799  O   PHE A 500       3.407 -11.313  27.544  1.00 93.71           O  
ATOM   3800  CG  PHE A 500       3.703  -8.176  28.044  1.00 93.71           C  
ATOM   3801  CD1 PHE A 500       4.174  -8.144  29.364  1.00 93.71           C  
ATOM   3802  CD2 PHE A 500       4.618  -8.135  26.973  1.00 93.71           C  
ATOM   3803  CE1 PHE A 500       5.549  -8.024  29.612  1.00 93.71           C  
ATOM   3804  CE2 PHE A 500       5.997  -8.023  27.226  1.00 93.71           C  
ATOM   3805  CZ  PHE A 500       6.463  -7.954  28.549  1.00 93.71           C  
ATOM   3806  N   HIS A 501       2.248 -10.684  25.706  1.00 92.22           N  
ATOM   3807  CA  HIS A 501       2.937 -11.512  24.729  1.00 92.22           C  
ATOM   3808  C   HIS A 501       3.169 -10.735  23.417  1.00 92.22           C  
ATOM   3809  CB  HIS A 501       2.129 -12.805  24.536  1.00 92.22           C  
ATOM   3810  O   HIS A 501       2.597  -9.666  23.189  1.00 92.22           O  
ATOM   3811  CG  HIS A 501       0.776 -12.608  23.899  1.00 92.22           C  
ATOM   3812  CD2 HIS A 501       0.517 -12.599  22.555  1.00 92.22           C  
ATOM   3813  ND1 HIS A 501      -0.438 -12.461  24.537  1.00 92.22           N  
ATOM   3814  CE1 HIS A 501      -1.393 -12.369  23.602  1.00 92.22           C  
ATOM   3815  NE2 HIS A 501      -0.857 -12.437  22.372  1.00 92.22           N  
ATOM   3816  N   GLY A 502       4.041 -11.258  22.554  1.00 87.17           N  
ATOM   3817  CA  GLY A 502       4.472 -10.631  21.297  1.00 87.17           C  
ATOM   3818  C   GLY A 502       5.841 -11.165  20.868  1.00 87.17           C  
ATOM   3819  O   GLY A 502       6.308 -12.161  21.417  1.00 87.17           O  
ATOM   3820  N   LYS A 503       6.528 -10.504  19.928  1.00 85.72           N  
ATOM   3821  CA  LYS A 503       7.975 -10.749  19.752  1.00 85.72           C  
ATOM   3822  C   LYS A 503       8.720 -10.332  21.028  1.00 85.72           C  
ATOM   3823  CB  LYS A 503       8.528 -10.056  18.493  1.00 85.72           C  
ATOM   3824  O   LYS A 503       8.256  -9.449  21.746  1.00 85.72           O  
ATOM   3825  CG  LYS A 503       8.016 -10.727  17.207  1.00 85.72           C  
ATOM   3826  CD  LYS A 503       8.578 -10.088  15.925  1.00 85.72           C  
ATOM   3827  CE  LYS A 503       8.023 -10.841  14.708  1.00 85.72           C  
ATOM   3828  NZ  LYS A 503       8.051 -10.040  13.461  1.00 85.72           N  
ATOM   3829  N   HIS A 504       9.847 -10.985  21.327  1.00 80.24           N  
ATOM   3830  CA  HIS A 504      10.576 -10.769  22.581  1.00 80.24           C  
ATOM   3831  C   HIS A 504      10.924  -9.286  22.782  1.00 80.24           C  
ATOM   3832  CB  HIS A 504      11.842 -11.639  22.611  1.00 80.24           C  
ATOM   3833  O   HIS A 504      11.661  -8.706  21.987  1.00 80.24           O  
ATOM   3834  CG  HIS A 504      12.654 -11.457  23.871  1.00 80.24           C  
ATOM   3835  CD2 HIS A 504      13.844 -10.788  23.988  1.00 80.24           C  
ATOM   3836  ND1 HIS A 504      12.304 -11.882  25.133  1.00 80.24           N  
ATOM   3837  CE1 HIS A 504      13.262 -11.483  25.987  1.00 80.24           C  
ATOM   3838  NE2 HIS A 504      14.229 -10.822  25.332  1.00 80.24           N  
ATOM   3839  N   VAL A 505      10.405  -8.691  23.859  1.00 83.48           N  
ATOM   3840  CA  VAL A 505      10.721  -7.320  24.271  1.00 83.48           C  
ATOM   3841  C   VAL A 505      11.715  -7.388  25.431  1.00 83.48           C  
ATOM   3842  CB  VAL A 505       9.460  -6.528  24.667  1.00 83.48           C  
ATOM   3843  O   VAL A 505      11.404  -8.027  26.438  1.00 83.48           O  
ATOM   3844  CG1 VAL A 505       9.803  -5.083  25.049  1.00 83.48           C  
ATOM   3845  CG2 VAL A 505       8.460  -6.472  23.507  1.00 83.48           C  
ATOM   3846  N   PRO A 506      12.896  -6.757  25.325  1.00 83.07           N  
ATOM   3847  CA  PRO A 506      13.870  -6.765  26.408  1.00 83.07           C  
ATOM   3848  C   PRO A 506      13.365  -5.956  27.611  1.00 83.07           C  
ATOM   3849  CB  PRO A 506      15.149  -6.175  25.805  1.00 83.07           C  
ATOM   3850  O   PRO A 506      12.742  -4.907  27.442  1.00 83.07           O  
ATOM   3851  CG  PRO A 506      14.634  -5.262  24.691  1.00 83.07           C  
ATOM   3852  CD  PRO A 506      13.392  -5.993  24.188  1.00 83.07           C  
ATOM   3853  N   GLY A 507      13.709  -6.402  28.820  1.00 85.68           N  
ATOM   3854  CA  GLY A 507      13.398  -5.691  30.064  1.00 85.68           C  
ATOM   3855  C   GLY A 507      11.950  -5.836  30.542  1.00 85.68           C  
ATOM   3856  O   GLY A 507      11.247  -6.772  30.167  1.00 85.68           O  
ATOM   3857  N   GLU A 508      11.525  -4.905  31.396  1.00 89.74           N  
ATOM   3858  CA  GLU A 508      10.179  -4.863  31.987  1.00 89.74           C  
ATOM   3859  C   GLU A 508       9.352  -3.723  31.388  1.00 89.74           C  
ATOM   3860  CB  GLU A 508      10.250  -4.690  33.512  1.00 89.74           C  
ATOM   3861  O   GLU A 508       9.878  -2.636  31.111  1.00 89.74           O  
ATOM   3862  CG  GLU A 508      10.848  -5.907  34.235  1.00 89.74           C  
ATOM   3863  CD  GLU A 508      10.936  -5.718  35.763  1.00 89.74           C  
ATOM   3864  OE1 GLU A 508      11.503  -6.620  36.421  1.00 89.74           O  
ATOM   3865  OE2 GLU A 508      10.486  -4.666  36.279  1.00 89.74           O  
ATOM   3866  N   ILE A 509       8.047  -3.954  31.219  1.00 90.76           N  
ATOM   3867  CA  ILE A 509       7.104  -2.918  30.789  1.00 90.76           C  
ATOM   3868  C   ILE A 509       6.224  -2.484  31.957  1.00 90.76           C  
ATOM   3869  CB  ILE A 509       6.280  -3.323  29.546  1.00 90.76           C  
ATOM   3870  O   ILE A 509       5.599  -3.300  32.637  1.00 90.76           O  
ATOM   3871  CG1 ILE A 509       5.266  -4.452  29.828  1.00 90.76           C  
ATOM   3872  CG2 ILE A 509       7.221  -3.680  28.381  1.00 90.76           C  
ATOM   3873  CD1 ILE A 509       4.334  -4.763  28.659  1.00 90.76           C  
ATOM   3874  N   GLY A 510       6.106  -1.177  32.147  1.00 92.14           N  
ATOM   3875  CA  GLY A 510       5.155  -0.617  33.083  1.00 92.14           C  
ATOM   3876  C   GLY A 510       3.778  -0.481  32.434  1.00 92.14           C  
ATOM   3877  O   GLY A 510       3.649   0.146  31.381  1.00 92.14           O  
ATOM   3878  N   LEU A 511       2.729  -0.960  33.092  1.00 93.18           N  
ATOM   3879  CA  LEU A 511       1.335  -0.818  32.677  1.00 93.18           C  
ATOM   3880  C   LEU A 511       0.575   0.062  33.678  1.00 93.18           C  
ATOM   3881  CB  LEU A 511       0.716  -2.222  32.546  1.00 93.18           C  
ATOM   3882  O   LEU A 511       0.483  -0.267  34.860  1.00 93.18           O  
ATOM   3883  CG  LEU A 511      -0.628  -2.228  31.799  1.00 93.18           C  
ATOM   3884  CD1 LEU A 511      -0.407  -2.117  30.289  1.00 93.18           C  
ATOM   3885  CD2 LEU A 511      -1.399  -3.520  32.068  1.00 93.18           C  
ATOM   3886  N   ASN A 512      -0.011   1.160  33.204  1.00 94.16           N  
ATOM   3887  CA  ASN A 512      -1.001   1.920  33.963  1.00 94.16           C  
ATOM   3888  C   ASN A 512      -2.382   1.344  33.653  1.00 94.16           C  
ATOM   3889  CB  ASN A 512      -0.964   3.398  33.553  1.00 94.16           C  
ATOM   3890  O   ASN A 512      -2.745   1.237  32.482  1.00 94.16           O  
ATOM   3891  CG  ASN A 512       0.324   4.127  33.869  1.00 94.16           C  
ATOM   3892  ND2 ASN A 512       0.718   5.033  33.006  1.00 94.16           N  
ATOM   3893  OD1 ASN A 512       0.965   3.970  34.893  1.00 94.16           O  
ATOM   3894  N   TYR A 513      -3.187   1.031  34.663  1.00 94.50           N  
ATOM   3895  CA  TYR A 513      -4.567   0.618  34.418  1.00 94.50           C  
ATOM   3896  C   TYR A 513      -5.556   1.273  35.378  1.00 94.50           C  
ATOM   3897  CB  TYR A 513      -4.681  -0.909  34.376  1.00 94.50           C  
ATOM   3898  O   TYR A 513      -5.219   1.669  36.495  1.00 94.50           O  
ATOM   3899  CG  TYR A 513      -4.764  -1.554  35.736  1.00 94.50           C  
ATOM   3900  CD1 TYR A 513      -3.589  -1.819  36.465  1.00 94.50           C  
ATOM   3901  CD2 TYR A 513      -6.029  -1.878  36.264  1.00 94.50           C  
ATOM   3902  CE1 TYR A 513      -3.676  -2.458  37.713  1.00 94.50           C  
ATOM   3903  CE2 TYR A 513      -6.115  -2.531  37.502  1.00 94.50           C  
ATOM   3904  OH  TYR A 513      -5.052  -3.533  39.347  1.00 94.50           O  
ATOM   3905  CZ  TYR A 513      -4.940  -2.830  38.208  1.00 94.50           C  
ATOM   3906  N   VAL A 514      -6.791   1.407  34.901  1.00 95.26           N  
ATOM   3907  CA  VAL A 514      -7.933   1.958  35.619  1.00 95.26           C  
ATOM   3908  C   VAL A 514      -9.039   0.911  35.633  1.00 95.26           C  
ATOM   3909  CB  VAL A 514      -8.425   3.279  34.999  1.00 95.26           C  
ATOM   3910  O   VAL A 514      -9.623   0.601  34.594  1.00 95.26           O  
ATOM   3911  CG1 VAL A 514      -9.533   3.892  35.867  1.00 95.26           C  
ATOM   3912  CG2 VAL A 514      -7.301   4.318  34.887  1.00 95.26           C  
ATOM   3913  N   LEU A 515      -9.336   0.381  36.817  1.00 95.53           N  
ATOM   3914  CA  LEU A 515     -10.459  -0.519  37.052  1.00 95.53           C  
ATOM   3915  C   LEU A 515     -11.678   0.296  37.489  1.00 95.53           C  
ATOM   3916  CB  LEU A 515     -10.044  -1.574  38.089  1.00 95.53           C  
ATOM   3917  O   LEU A 515     -11.653   0.951  38.528  1.00 95.53           O  
ATOM   3918  CG  LEU A 515     -11.162  -2.566  38.449  1.00 95.53           C  
ATOM   3919  CD1 LEU A 515     -11.618  -3.407  37.255  1.00 95.53           C  
ATOM   3920  CD2 LEU A 515     -10.688  -3.489  39.570  1.00 95.53           C  
ATOM   3921  N   MET A 516     -12.754   0.257  36.710  1.00 94.84           N  
ATOM   3922  CA  MET A 516     -13.996   0.982  36.971  1.00 94.84           C  
ATOM   3923  C   MET A 516     -15.125   0.020  37.347  1.00 94.84           C  
ATOM   3924  CB  MET A 516     -14.386   1.819  35.749  1.00 94.84           C  
ATOM   3925  O   MET A 516     -15.309  -1.015  36.704  1.00 94.84           O  
ATOM   3926  CG  MET A 516     -13.324   2.830  35.318  1.00 94.84           C  
ATOM   3927  SD  MET A 516     -13.921   4.016  34.080  1.00 94.84           S  
ATOM   3928  CE  MET A 516     -12.333   4.731  33.588  1.00 94.84           C  
ATOM   3929  N   ALA A 517     -15.903   0.383  38.369  1.00 93.48           N  
ATOM   3930  CA  ALA A 517     -17.062  -0.385  38.812  1.00 93.48           C  
ATOM   3931  C   ALA A 517     -18.368   0.170  38.219  1.00 93.48           C  
ATOM   3932  CB  ALA A 517     -17.091  -0.403  40.345  1.00 93.48           C  
ATOM   3933  O   ALA A 517     -18.582   1.382  38.198  1.00 93.48           O  
ATOM   3934  N   ASP A 518     -19.257  -0.729  37.788  1.00 92.79           N  
ATOM   3935  CA  ASP A 518     -20.601  -0.429  37.263  1.00 92.79           C  
ATOM   3936  C   ASP A 518     -20.604   0.608  36.121  1.00 92.79           C  
ATOM   3937  CB  ASP A 518     -21.552  -0.099  38.426  1.00 92.79           C  
ATOM   3938  O   ASP A 518     -21.370   1.578  36.114  1.00 92.79           O  
ATOM   3939  CG  ASP A 518     -23.029  -0.408  38.163  1.00 92.79           C  
ATOM   3940  OD1 ASP A 518     -23.382  -1.080  37.168  1.00 92.79           O  
ATOM   3941  OD2 ASP A 518     -23.850  -0.047  39.038  1.00 92.79           O  
ATOM   3942  N   VAL A 519     -19.716   0.406  35.141  1.00 92.02           N  
ATOM   3943  CA  VAL A 519     -19.469   1.355  34.039  1.00 92.02           C  
ATOM   3944  C   VAL A 519     -20.726   1.643  33.229  1.00 92.02           C  
ATOM   3945  CB  VAL A 519     -18.340   0.850  33.123  1.00 92.02           C  
ATOM   3946  O   VAL A 519     -20.984   2.800  32.908  1.00 92.02           O  
ATOM   3947  CG1 VAL A 519     -18.099   1.756  31.910  1.00 92.02           C  
ATOM   3948  CG2 VAL A 519     -17.055   0.814  33.943  1.00 92.02           C  
ATOM   3949  N   ALA A 520     -21.564   0.631  33.001  1.00 88.57           N  
ATOM   3950  CA  ALA A 520     -22.826   0.784  32.281  1.00 88.57           C  
ATOM   3951  C   ALA A 520     -23.775   1.803  32.946  1.00 88.57           C  
ATOM   3952  CB  ALA A 520     -23.477  -0.601  32.187  1.00 88.57           C  
ATOM   3953  O   ALA A 520     -24.524   2.498  32.258  1.00 88.57           O  
ATOM   3954  N   LYS A 521     -23.745   1.940  34.282  1.00 87.90           N  
ATOM   3955  CA  LYS A 521     -24.511   2.981  34.989  1.00 87.90           C  
ATOM   3956  C   LYS A 521     -23.893   4.356  34.809  1.00 87.90           C  
ATOM   3957  CB  LYS A 521     -24.657   2.637  36.483  1.00 87.90           C  
ATOM   3958  O   LYS A 521     -24.621   5.307  34.531  1.00 87.90           O  
ATOM   3959  CG  LYS A 521     -25.624   1.477  36.751  1.00 87.90           C  
ATOM   3960  CD  LYS A 521     -27.047   1.852  36.349  1.00 87.90           C  
ATOM   3961  CE  LYS A 521     -28.032   0.731  36.636  1.00 87.90           C  
ATOM   3962  NZ  LYS A 521     -29.337   1.092  36.051  1.00 87.90           N  
ATOM   3963  N   LYS A 522     -22.568   4.450  34.915  1.00 83.65           N  
ATOM   3964  CA  LYS A 522     -21.823   5.702  34.736  1.00 83.65           C  
ATOM   3965  C   LYS A 522     -21.997   6.271  33.322  1.00 83.65           C  
ATOM   3966  CB  LYS A 522     -20.353   5.439  35.091  1.00 83.65           C  
ATOM   3967  O   LYS A 522     -22.250   7.464  33.191  1.00 83.65           O  
ATOM   3968  CG  LYS A 522     -19.509   6.720  35.186  1.00 83.65           C  
ATOM   3969  CD  LYS A 522     -18.060   6.352  35.543  1.00 83.65           C  
ATOM   3970  CE  LYS A 522     -17.142   7.580  35.613  1.00 83.65           C  
ATOM   3971  NZ  LYS A 522     -15.728   7.181  35.872  1.00 83.65           N  
ATOM   3972  N   GLU A 523     -21.935   5.428  32.290  1.00 85.46           N  
ATOM   3973  CA  GLU A 523     -22.166   5.803  30.883  1.00 85.46           C  
ATOM   3974  C   GLU A 523     -23.596   6.325  30.653  1.00 85.46           C  
ATOM   3975  CB  GLU A 523     -21.871   4.593  29.972  1.00 85.46           C  
ATOM   3976  O   GLU A 523     -23.790   7.279  29.908  1.00 85.46           O  
ATOM   3977  CG  GLU A 523     -20.362   4.289  29.847  1.00 85.46           C  
ATOM   3978  CD  GLU A 523     -20.036   2.991  29.074  1.00 85.46           C  
ATOM   3979  OE1 GLU A 523     -18.855   2.812  28.685  1.00 85.46           O  
ATOM   3980  OE2 GLU A 523     -20.920   2.116  28.950  1.00 85.46           O  
ATOM   3981  N   LYS A 524     -24.590   5.783  31.374  1.00 83.82           N  
ATOM   3982  CA  LYS A 524     -25.986   6.263  31.368  1.00 83.82           C  
ATOM   3983  C   LYS A 524     -26.240   7.473  32.286  1.00 83.82           C  
ATOM   3984  CB  LYS A 524     -26.940   5.087  31.667  1.00 83.82           C  
ATOM   3985  O   LYS A 524     -27.393   7.837  32.507  1.00 83.82           O  
ATOM   3986  CG  LYS A 524     -26.948   4.059  30.523  1.00 83.82           C  
ATOM   3987  CD  LYS A 524     -27.932   2.903  30.764  1.00 83.82           C  
ATOM   3988  CE  LYS A 524     -27.860   1.959  29.552  1.00 83.82           C  
ATOM   3989  NZ  LYS A 524     -28.928   0.925  29.522  1.00 83.82           N  
ATOM   3990  N   GLY A 525     -25.201   8.071  32.877  1.00 83.62           N  
ATOM   3991  CA  GLY A 525     -25.328   9.195  33.817  1.00 83.62           C  
ATOM   3992  C   GLY A 525     -25.994   8.835  35.153  1.00 83.62           C  
ATOM   3993  O   GLY A 525     -26.458   9.715  35.877  1.00 83.62           O  
ATOM   3994  N   GLN A 526     -26.066   7.546  35.489  1.00 81.92           N  
ATOM   3995  CA  GLN A 526     -26.694   7.032  36.703  1.00 81.92           C  
ATOM   3996  C   GLN A 526     -25.657   6.758  37.798  1.00 81.92           C  
ATOM   3997  CB  GLN A 526     -27.529   5.781  36.383  1.00 81.92           C  
ATOM   3998  O   GLN A 526     -24.476   6.520  37.545  1.00 81.92           O  
ATOM   3999  CG  GLN A 526     -28.703   6.102  35.443  1.00 81.92           C  
ATOM   4000  CD  GLN A 526     -29.599   4.904  35.146  1.00 81.92           C  
ATOM   4001  NE2 GLN A 526     -30.721   5.117  34.498  1.00 81.92           N  
ATOM   4002  OE1 GLN A 526     -29.332   3.763  35.496  1.00 81.92           O  
ATOM   4003  N   MET A 527     -26.114   6.768  39.052  1.00 82.26           N  
ATOM   4004  CA  MET A 527     -25.255   6.474  40.198  1.00 82.26           C  
ATOM   4005  C   MET A 527     -24.843   4.990  40.203  1.00 82.26           C  
ATOM   4006  CB  MET A 527     -25.978   6.842  41.502  1.00 82.26           C  
ATOM   4007  O   MET A 527     -25.726   4.132  40.138  1.00 82.26           O  
ATOM   4008  CG  MET A 527     -26.076   8.358  41.698  1.00 82.26           C  
ATOM   4009  SD  MET A 527     -24.492   9.147  42.090  1.00 82.26           S  
ATOM   4010  CE  MET A 527     -25.003  10.887  42.036  1.00 82.26           C  
ATOM   4011  N   PRO A 528     -23.545   4.666  40.365  1.00 88.19           N  
ATOM   4012  CA  PRO A 528     -23.077   3.282  40.400  1.00 88.19           C  
ATOM   4013  C   PRO A 528     -23.615   2.558  41.638  1.00 88.19           C  
ATOM   4014  CB  PRO A 528     -21.547   3.362  40.390  1.00 88.19           C  
ATOM   4015  O   PRO A 528     -23.793   3.171  42.700  1.00 88.19           O  
ATOM   4016  CG  PRO A 528     -21.261   4.716  41.037  1.00 88.19           C  
ATOM   4017  CD  PRO A 528     -22.425   5.579  40.551  1.00 88.19           C  
ATOM   4018  N   ARG A 529     -23.884   1.258  41.506  1.00 90.26           N  
ATOM   4019  CA  ARG A 529     -24.450   0.401  42.563  1.00 90.26           C  
ATOM   4020  C   ARG A 529     -23.385  -0.252  43.436  1.00 90.26           C  
ATOM   4021  CB  ARG A 529     -25.328  -0.674  41.913  1.00 90.26           C  
ATOM   4022  O   ARG A 529     -23.680  -0.613  44.572  1.00 90.26           O  
ATOM   4023  CG  ARG A 529     -26.521  -0.060  41.162  1.00 90.26           C  
ATOM   4024  CD  ARG A 529     -27.206  -1.116  40.301  1.00 90.26           C  
ATOM   4025  NE  ARG A 529     -26.363  -1.473  39.153  1.00 90.26           N  
ATOM   4026  NH1 ARG A 529     -27.689  -3.161  38.377  1.00 90.26           N  
ATOM   4027  NH2 ARG A 529     -25.776  -2.624  37.318  1.00 90.26           N  
ATOM   4028  CZ  ARG A 529     -26.618  -2.427  38.286  1.00 90.26           C  
ATOM   4029  N   VAL A 530     -22.161  -0.349  42.931  1.00 91.37           N  
ATOM   4030  CA  VAL A 530     -20.985  -0.894  43.621  1.00 91.37           C  
ATOM   4031  C   VAL A 530     -19.845   0.123  43.641  1.00 91.37           C  
ATOM   4032  CB  VAL A 530     -20.515  -2.219  42.993  1.00 91.37           C  
ATOM   4033  O   VAL A 530     -19.754   0.975  42.758  1.00 91.37           O  
ATOM   4034  CG1 VAL A 530     -21.420  -3.377  43.418  1.00 91.37           C  
ATOM   4035  CG2 VAL A 530     -20.483  -2.149  41.467  1.00 91.37           C  
ATOM   4036  N   TYR A 531     -18.996   0.054  44.664  1.00 90.61           N  
ATOM   4037  CA  TYR A 531     -17.826   0.916  44.847  1.00 90.61           C  
ATOM   4038  C   TYR A 531     -16.677   0.136  45.487  1.00 90.61           C  
ATOM   4039  CB  TYR A 531     -18.194   2.147  45.693  1.00 90.61           C  
ATOM   4040  O   TYR A 531     -16.903  -0.763  46.292  1.00 90.61           O  
ATOM   4041  CG  TYR A 531     -18.866   1.848  47.025  1.00 90.61           C  
ATOM   4042  CD1 TYR A 531     -20.264   1.684  47.081  1.00 90.61           C  
ATOM   4043  CD2 TYR A 531     -18.101   1.728  48.202  1.00 90.61           C  
ATOM   4044  CE1 TYR A 531     -20.894   1.408  48.309  1.00 90.61           C  
ATOM   4045  CE2 TYR A 531     -18.733   1.475  49.436  1.00 90.61           C  
ATOM   4046  OH  TYR A 531     -20.758   1.071  50.675  1.00 90.61           O  
ATOM   4047  CZ  TYR A 531     -20.133   1.314  49.491  1.00 90.61           C  
ATOM   4048  N   PHE A 532     -15.442   0.485  45.144  1.00 91.53           N  
ATOM   4049  CA  PHE A 532     -14.249  -0.072  45.774  1.00 91.53           C  
ATOM   4050  C   PHE A 532     -13.987   0.601  47.121  1.00 91.53           C  
ATOM   4051  CB  PHE A 532     -13.055   0.088  44.830  1.00 91.53           C  
ATOM   4052  O   PHE A 532     -14.316   1.777  47.302  1.00 91.53           O  
ATOM   4053  CG  PHE A 532     -13.235  -0.641  43.516  1.00 91.53           C  
ATOM   4054  CD1 PHE A 532     -13.170  -2.047  43.489  1.00 91.53           C  
ATOM   4055  CD2 PHE A 532     -13.467   0.076  42.327  1.00 91.53           C  
ATOM   4056  CE1 PHE A 532     -13.330  -2.735  42.275  1.00 91.53           C  
ATOM   4057  CE2 PHE A 532     -13.591  -0.611  41.108  1.00 91.53           C  
ATOM   4058  CZ  PHE A 532     -13.542  -2.016  41.088  1.00 91.53           C  
ATOM   4059  N   VAL A 533     -13.376  -0.136  48.048  1.00 83.16           N  
ATOM   4060  CA  VAL A 533     -12.914   0.396  49.336  1.00 83.16           C  
ATOM   4061  C   VAL A 533     -11.404   0.217  49.430  1.00 83.16           C  
ATOM   4062  CB  VAL A 533     -13.654  -0.260  50.517  1.00 83.16           C  
ATOM   4063  O   VAL A 533     -10.912  -0.905  49.521  1.00 83.16           O  
ATOM   4064  CG1 VAL A 533     -13.196   0.337  51.856  1.00 83.16           C  
ATOM   4065  CG2 VAL A 533     -15.164  -0.021  50.387  1.00 83.16           C  
ATOM   4066  N   LEU A 534     -10.669   1.329  49.408  1.00 79.87           N  
ATOM   4067  CA  LEU A 534      -9.213   1.366  49.556  1.00 79.87           C  
ATOM   4068  C   LEU A 534      -8.849   2.359  50.653  1.00 79.87           C  
ATOM   4069  CB  LEU A 534      -8.549   1.753  48.221  1.00 79.87           C  
ATOM   4070  O   LEU A 534      -9.294   3.500  50.625  1.00 79.87           O  
ATOM   4071  CG  LEU A 534      -8.258   0.532  47.325  1.00 79.87           C  
ATOM   4072  CD1 LEU A 534      -8.838   0.730  45.932  1.00 79.87           C  
ATOM   4073  CD2 LEU A 534      -6.752   0.297  47.189  1.00 79.87           C  
ATOM   4074  N   LEU A 535      -8.054   1.917  51.633  1.00 78.29           N  
ATOM   4075  CA  LEU A 535      -7.576   2.755  52.747  1.00 78.29           C  
ATOM   4076  C   LEU A 535      -8.696   3.527  53.488  1.00 78.29           C  
ATOM   4077  CB  LEU A 535      -6.434   3.668  52.250  1.00 78.29           C  
ATOM   4078  O   LEU A 535      -8.452   4.584  54.061  1.00 78.29           O  
ATOM   4079  CG  LEU A 535      -5.194   2.929  51.714  1.00 78.29           C  
ATOM   4080  CD1 LEU A 535      -4.261   3.917  51.017  1.00 78.29           C  
ATOM   4081  CD2 LEU A 535      -4.412   2.243  52.839  1.00 78.29           C  
ATOM   4082  N   GLY A 536      -9.923   2.992  53.498  1.00 72.27           N  
ATOM   4083  CA  GLY A 536     -11.091   3.615  54.132  1.00 72.27           C  
ATOM   4084  C   GLY A 536     -11.862   4.620  53.265  1.00 72.27           C  
ATOM   4085  O   GLY A 536     -12.897   5.110  53.711  1.00 72.27           O  
ATOM   4086  N   GLU A 537     -11.427   4.901  52.034  1.00 78.52           N  
ATOM   4087  CA  GLU A 537     -12.144   5.766  51.091  1.00 78.52           C  
ATOM   4088  C   GLU A 537     -12.959   4.945  50.081  1.00 78.52           C  
ATOM   4089  CB  GLU A 537     -11.185   6.733  50.380  1.00 78.52           C  
ATOM   4090  O   GLU A 537     -12.508   3.923  49.555  1.00 78.52           O  
ATOM   4091  CG  GLU A 537     -10.603   7.778  51.349  1.00 78.52           C  
ATOM   4092  CD  GLU A 537      -9.852   8.922  50.643  1.00 78.52           C  
ATOM   4093  OE1 GLU A 537      -9.600   9.942  51.325  1.00 78.52           O  
ATOM   4094  OE2 GLU A 537      -9.571   8.803  49.429  1.00 78.52           O  
ATOM   4095  N   THR A 538     -14.185   5.396  49.793  1.00 80.11           N  
ATOM   4096  CA  THR A 538     -15.050   4.773  48.784  1.00 80.11           C  
ATOM   4097  C   THR A 538     -14.776   5.381  47.413  1.00 80.11           C  
ATOM   4098  CB  THR A 538     -16.540   4.913  49.127  1.00 80.11           C  
ATOM   4099  O   THR A 538     -15.009   6.575  47.211  1.00 80.11           O  
ATOM   4100  CG2 THR A 538     -16.910   4.241  50.449  1.00 80.11           C  
ATOM   4101  OG1 THR A 538     -16.889   6.276  49.219  1.00 80.11           O  
ATOM   4102  N   MET A 539     -14.342   4.566  46.454  1.00 86.14           N  
ATOM   4103  CA  MET A 539     -13.974   5.016  45.109  1.00 86.14           C  
ATOM   4104  C   MET A 539     -14.795   4.293  44.034  1.00 86.14           C  
ATOM   4105  CB  MET A 539     -12.465   4.834  44.880  1.00 86.14           C  
ATOM   4106  O   MET A 539     -15.034   3.091  44.112  1.00 86.14           O  
ATOM   4107  CG  MET A 539     -11.601   5.522  45.946  1.00 86.14           C  
ATOM   4108  SD  MET A 539      -9.820   5.430  45.624  1.00 86.14           S  
ATOM   4109  CE  MET A 539      -9.648   6.668  44.312  1.00 86.14           C  
ATOM   4110  N   GLY A 540     -15.224   5.013  42.992  1.00 86.74           N  
ATOM   4111  CA  GLY A 540     -15.897   4.415  41.823  1.00 86.74           C  
ATOM   4112  C   GLY A 540     -14.935   3.781  40.809  1.00 86.74           C  
ATOM   4113  O   GLY A 540     -15.361   3.078  39.894  1.00 86.74           O  
ATOM   4114  N   GLN A 541     -13.639   4.051  40.958  1.00 92.18           N  
ATOM   4115  CA  GLN A 541     -12.571   3.518  40.124  1.00 92.18           C  
ATOM   4116  C   GLN A 541     -11.266   3.442  40.919  1.00 92.18           C  
ATOM   4117  CB  GLN A 541     -12.400   4.374  38.854  1.00 92.18           C  
ATOM   4118  O   GLN A 541     -11.066   4.235  41.839  1.00 92.18           O  
ATOM   4119  CG  GLN A 541     -11.978   5.826  39.137  1.00 92.18           C  
ATOM   4120  CD  GLN A 541     -11.892   6.657  37.862  1.00 92.18           C  
ATOM   4121  NE2 GLN A 541     -10.721   7.152  37.522  1.00 92.18           N  
ATOM   4122  OE1 GLN A 541     -12.879   6.885  37.166  1.00 92.18           O  
ATOM   4123  N   VAL A 542     -10.382   2.530  40.529  1.00 92.59           N  
ATOM   4124  CA  VAL A 542      -9.043   2.349  41.098  1.00 92.59           C  
ATOM   4125  C   VAL A 542      -8.019   2.524  39.984  1.00 92.59           C  
ATOM   4126  CB  VAL A 542      -8.905   0.963  41.755  1.00 92.59           C  
ATOM   4127  O   VAL A 542      -8.195   1.953  38.911  1.00 92.59           O  
ATOM   4128  CG1 VAL A 542      -7.534   0.809  42.414  1.00 92.59           C  
ATOM   4129  CG2 VAL A 542      -9.986   0.754  42.817  1.00 92.59           C  
ATOM   4130  N   THR A 543      -6.973   3.311  40.232  1.00 93.64           N  
ATOM   4131  CA  THR A 543      -5.875   3.542  39.283  1.00 93.64           C  
ATOM   4132  C   THR A 543      -4.588   2.981  39.864  1.00 93.64           C  
ATOM   4133  CB  THR A 543      -5.677   5.033  38.983  1.00 93.64           C  
ATOM   4134  O   THR A 543      -4.214   3.351  40.973  1.00 93.64           O  
ATOM   4135  CG2 THR A 543      -4.595   5.270  37.926  1.00 93.64           C  
ATOM   4136  OG1 THR A 543      -6.858   5.628  38.485  1.00 93.64           O  
ATOM   4137  N   GLU A 544      -3.905   2.128  39.110  1.00 92.01           N  
ATOM   4138  CA  GLU A 544      -2.749   1.363  39.581  1.00 92.01           C  
ATOM   4139  C   GLU A 544      -1.655   1.279  38.517  1.00 92.01           C  
ATOM   4140  CB  GLU A 544      -3.225  -0.039  39.970  1.00 92.01           C  
ATOM   4141  O   GLU A 544      -1.909   1.449  37.319  1.00 92.01           O  
ATOM   4142  CG  GLU A 544      -3.908  -0.046  41.340  1.00 92.01           C  
ATOM   4143  CD  GLU A 544      -2.952  -0.104  42.534  1.00 92.01           C  
ATOM   4144  OE1 GLU A 544      -3.486  -0.282  43.652  1.00 92.01           O  
ATOM   4145  OE2 GLU A 544      -1.719  -0.036  42.320  1.00 92.01           O  
ATOM   4146  N   LYS A 545      -0.432   0.997  38.976  1.00 93.42           N  
ATOM   4147  CA  LYS A 545       0.731   0.741  38.121  1.00 93.42           C  
ATOM   4148  C   LYS A 545       1.249  -0.673  38.352  1.00 93.42           C  
ATOM   4149  CB  LYS A 545       1.845   1.769  38.356  1.00 93.42           C  
ATOM   4150  O   LYS A 545       1.444  -1.089  39.493  1.00 93.42           O  
ATOM   4151  CG  LYS A 545       1.406   3.211  38.069  1.00 93.42           C  
ATOM   4152  CD  LYS A 545       2.644   4.098  37.889  1.00 93.42           C  
ATOM   4153  CE  LYS A 545       2.274   5.527  37.490  1.00 93.42           C  
ATOM   4154  NZ  LYS A 545       3.502   6.343  37.308  1.00 93.42           N  
ATOM   4155  N   LEU A 546       1.495  -1.398  37.271  1.00 92.75           N  
ATOM   4156  CA  LEU A 546       2.087  -2.733  37.276  1.00 92.75           C  
ATOM   4157  C   LEU A 546       3.413  -2.695  36.528  1.00 92.75           C  
ATOM   4158  CB  LEU A 546       1.118  -3.736  36.627  1.00 92.75           C  
ATOM   4159  O   LEU A 546       3.526  -1.973  35.545  1.00 92.75           O  
ATOM   4160  CG  LEU A 546      -0.218  -3.887  37.369  1.00 92.75           C  
ATOM   4161  CD1 LEU A 546      -1.182  -4.741  36.553  1.00 92.75           C  
ATOM   4162  CD2 LEU A 546      -0.031  -4.544  38.738  1.00 92.75           C  
ATOM   4163  N   GLN A 547       4.384  -3.481  36.977  1.00 92.37           N  
ATOM   4164  CA  GLN A 547       5.519  -3.880  36.150  1.00 92.37           C  
ATOM   4165  C   GLN A 547       5.251  -5.304  35.692  1.00 92.37           C  
ATOM   4166  CB  GLN A 547       6.841  -3.780  36.926  1.00 92.37           C  
ATOM   4167  O   GLN A 547       4.892  -6.148  36.515  1.00 92.37           O  
ATOM   4168  CG  GLN A 547       7.258  -2.336  37.244  1.00 92.37           C  
ATOM   4169  CD  GLN A 547       7.587  -1.492  36.012  1.00 92.37           C  
ATOM   4170  NE2 GLN A 547       7.898  -0.226  36.182  1.00 92.37           N  
ATOM   4171  OE1 GLN A 547       7.549  -1.914  34.873  1.00 92.37           O  
ATOM   4172  N   LEU A 548       5.341  -5.536  34.388  1.00 92.70           N  
ATOM   4173  CA  LEU A 548       5.102  -6.835  33.782  1.00 92.70           C  
ATOM   4174  C   LEU A 548       6.389  -7.346  33.139  1.00 92.70           C  
ATOM   4175  CB  LEU A 548       3.952  -6.761  32.761  1.00 92.70           C  
ATOM   4176  O   LEU A 548       7.079  -6.612  32.423  1.00 92.70           O  
ATOM   4177  CG  LEU A 548       2.593  -6.287  33.302  1.00 92.70           C  
ATOM   4178  CD1 LEU A 548       1.583  -6.207  32.156  1.00 92.70           C  
ATOM   4179  CD2 LEU A 548       2.022  -7.234  34.359  1.00 92.70           C  
ATOM   4180  N   THR A 549       6.635  -8.636  33.338  1.00 91.07           N  
ATOM   4181  CA  THR A 549       7.680  -9.412  32.668  1.00 91.07           C  
ATOM   4182  C   THR A 549       7.056 -10.225  31.536  1.00 91.07           C  
ATOM   4183  CB  THR A 549       8.398 -10.338  33.659  1.00 91.07           C  
ATOM   4184  O   THR A 549       5.894 -10.629  31.609  1.00 91.07           O  
ATOM   4185  CG2 THR A 549       9.663 -10.970  33.080  1.00 91.07           C  
ATOM   4186  OG1 THR A 549       8.789  -9.619  34.799  1.00 91.07           O  
ATOM   4187  N   TYR A 550       7.811 -10.444  30.461  1.00 89.87           N  
ATOM   4188  CA  TYR A 550       7.340 -11.154  29.272  1.00 89.87           C  
ATOM   4189  C   TYR A 550       6.757 -12.535  29.616  1.00 89.87           C  
ATOM   4190  CB  TYR A 550       8.515 -11.261  28.293  1.00 89.87           C  
ATOM   4191  O   TYR A 550       7.444 -13.357  30.218  1.00 89.87           O  
ATOM   4192  CG  TYR A 550       8.183 -11.986  27.008  1.00 89.87           C  
ATOM   4193  CD1 TYR A 550       8.616 -13.312  26.816  1.00 89.87           C  
ATOM   4194  CD2 TYR A 550       7.424 -11.340  26.015  1.00 89.87           C  
ATOM   4195  CE1 TYR A 550       8.282 -13.998  25.633  1.00 89.87           C  
ATOM   4196  CE2 TYR A 550       7.090 -12.019  24.830  1.00 89.87           C  
ATOM   4197  OH  TYR A 550       7.137 -14.030  23.531  1.00 89.87           O  
ATOM   4198  CZ  TYR A 550       7.503 -13.354  24.647  1.00 89.87           C  
ATOM   4199  N   MET A 551       5.509 -12.791  29.197  1.00 89.83           N  
ATOM   4200  CA  MET A 551       4.744 -14.029  29.440  1.00 89.83           C  
ATOM   4201  C   MET A 551       4.439 -14.361  30.914  1.00 89.83           C  
ATOM   4202  CB  MET A 551       5.400 -15.226  28.726  1.00 89.83           C  
ATOM   4203  O   MET A 551       3.871 -15.420  31.185  1.00 89.83           O  
ATOM   4204  CG  MET A 551       5.535 -15.045  27.211  1.00 89.83           C  
ATOM   4205  SD  MET A 551       4.022 -15.242  26.233  1.00 89.83           S  
ATOM   4206  CE  MET A 551       3.595 -16.963  26.604  1.00 89.83           C  
ATOM   4207  N   GLU A 552       4.765 -13.486  31.867  1.00 92.69           N  
ATOM   4208  CA  GLU A 552       4.438 -13.689  33.281  1.00 92.69           C  
ATOM   4209  C   GLU A 552       3.123 -12.989  33.644  1.00 92.69           C  
ATOM   4210  CB  GLU A 552       5.587 -13.248  34.198  1.00 92.69           C  
ATOM   4211  O   GLU A 552       2.906 -11.813  33.341  1.00 92.69           O  
ATOM   4212  CG  GLU A 552       6.852 -14.105  34.009  1.00 92.69           C  
ATOM   4213  CD  GLU A 552       7.967 -13.805  35.028  1.00 92.69           C  
ATOM   4214  OE1 GLU A 552       8.992 -14.523  34.983  1.00 92.69           O  
ATOM   4215  OE2 GLU A 552       7.808 -12.871  35.848  1.00 92.69           O  
ATOM   4216  N   GLU A 553       2.225 -13.715  34.312  1.00 94.17           N  
ATOM   4217  CA  GLU A 553       0.943 -13.176  34.763  1.00 94.17           C  
ATOM   4218  C   GLU A 553       1.079 -12.489  36.128  1.00 94.17           C  
ATOM   4219  CB  GLU A 553      -0.134 -14.273  34.771  1.00 94.17           C  
ATOM   4220  O   GLU A 553       1.596 -13.057  37.089  1.00 94.17           O  
ATOM   4221  CG  GLU A 553      -1.522 -13.690  35.078  1.00 94.17           C  
ATOM   4222  CD  GLU A 553      -2.622 -14.758  35.065  1.00 94.17           C  
ATOM   4223  OE1 GLU A 553      -2.647 -15.582  36.006  1.00 94.17           O  
ATOM   4224  OE2 GLU A 553      -3.478 -14.690  34.153  1.00 94.17           O  
ATOM   4225  N   THR A 554       0.561 -11.264  36.231  1.00 95.55           N  
ATOM   4226  CA  THR A 554       0.479 -10.505  37.482  1.00 95.55           C  
ATOM   4227  C   THR A 554      -0.971 -10.156  37.799  1.00 95.55           C  
ATOM   4228  CB  THR A 554       1.330  -9.234  37.404  1.00 95.55           C  
ATOM   4229  O   THR A 554      -1.646  -9.482  37.020  1.00 95.55           O  
ATOM   4230  CG2 THR A 554       1.321  -8.439  38.712  1.00 95.55           C  
ATOM   4231  OG1 THR A 554       2.673  -9.570  37.181  1.00 95.55           O  
ATOM   4232  N   CYS A 555      -1.438 -10.556  38.984  1.00 95.89           N  
ATOM   4233  CA  CYS A 555      -2.800 -10.293  39.447  1.00 95.89           C  
ATOM   4234  C   CYS A 555      -2.866  -9.250  40.576  1.00 95.89           C  
ATOM   4235  CB  CYS A 555      -3.486 -11.608  39.833  1.00 95.89           C  
ATOM   4236  O   CYS A 555      -1.934  -9.065  41.372  1.00 95.89           O  
ATOM   4237  SG  CYS A 555      -3.593 -12.861  38.525  1.00 95.89           S  
ATOM   4238  N   ARG A 556      -4.010  -8.568  40.659  1.00 95.35           N  
ATOM   4239  CA  ARG A 556      -4.406  -7.679  41.753  1.00 95.35           C  
ATOM   4240  C   ARG A 556      -5.818  -8.021  42.212  1.00 95.35           C  
ATOM   4241  CB  ARG A 556      -4.313  -6.211  41.310  1.00 95.35           C  
ATOM   4242  O   ARG A 556      -6.694  -8.326  41.406  1.00 95.35           O  
ATOM   4243  CG  ARG A 556      -2.883  -5.712  41.059  1.00 95.35           C  
ATOM   4244  CD  ARG A 556      -2.070  -5.629  42.356  1.00 95.35           C  
ATOM   4245  NE  ARG A 556      -0.707  -5.118  42.117  1.00 95.35           N  
ATOM   4246  NH1 ARG A 556       0.402  -7.140  42.105  1.00 95.35           N  
ATOM   4247  NH2 ARG A 556       1.548  -5.237  41.864  1.00 95.35           N  
ATOM   4248  CZ  ARG A 556       0.401  -5.835  42.035  1.00 95.35           C  
ATOM   4249  N   HIS A 557      -6.026  -7.972  43.523  1.00 94.15           N  
ATOM   4250  CA  HIS A 557      -7.280  -8.359  44.160  1.00 94.15           C  
ATOM   4251  C   HIS A 557      -7.924  -7.146  44.828  1.00 94.15           C  
ATOM   4252  CB  HIS A 557      -7.032  -9.490  45.167  1.00 94.15           C  
ATOM   4253  O   HIS A 557      -7.271  -6.426  45.583  1.00 94.15           O  
ATOM   4254  CG  HIS A 557      -6.344 -10.694  44.573  1.00 94.15           C  
ATOM   4255  CD2 HIS A 557      -5.029 -11.038  44.730  1.00 94.15           C  
ATOM   4256  ND1 HIS A 557      -6.912 -11.644  43.755  1.00 94.15           N  
ATOM   4257  CE1 HIS A 557      -5.962 -12.533  43.426  1.00 94.15           C  
ATOM   4258  NE2 HIS A 557      -4.795 -12.202  43.997  1.00 94.15           N  
ATOM   4259  N   TYR A 558      -9.213  -6.954  44.570  1.00 92.83           N  
ATOM   4260  CA  TYR A 558     -10.025  -5.859  45.083  1.00 92.83           C  
ATOM   4261  C   TYR A 558     -11.291  -6.394  45.740  1.00 92.83           C  
ATOM   4262  CB  TYR A 558     -10.383  -4.891  43.945  1.00 92.83           C  
ATOM   4263  O   TYR A 558     -11.828  -7.432  45.352  1.00 92.83           O  
ATOM   4264  CG  TYR A 558      -9.165  -4.287  43.290  1.00 92.83           C  
ATOM   4265  CD1 TYR A 558      -8.505  -3.224  43.932  1.00 92.83           C  
ATOM   4266  CD2 TYR A 558      -8.631  -4.862  42.120  1.00 92.83           C  
ATOM   4267  CE1 TYR A 558      -7.272  -2.773  43.443  1.00 92.83           C  
ATOM   4268  CE2 TYR A 558      -7.403  -4.397  41.618  1.00 92.83           C  
ATOM   4269  OH  TYR A 558      -5.454  -3.023  41.957  1.00 92.83           O  
ATOM   4270  CZ  TYR A 558      -6.711  -3.376  42.304  1.00 92.83           C  
ATOM   4271  N   VAL A 559     -11.803  -5.631  46.702  1.00 90.89           N  
ATOM   4272  CA  VAL A 559     -13.124  -5.852  47.293  1.00 90.89           C  
ATOM   4273  C   VAL A 559     -14.010  -4.672  46.911  1.00 90.89           C  
ATOM   4274  CB  VAL A 559     -13.034  -6.059  48.816  1.00 90.89           C  
ATOM   4275  O   VAL A 559     -13.664  -3.514  47.160  1.00 90.89           O  
ATOM   4276  CG1 VAL A 559     -14.420  -6.343  49.407  1.00 90.89           C  
ATOM   4277  CG2 VAL A 559     -12.120  -7.244  49.161  1.00 90.89           C  
ATOM   4278  N   ALA A 560     -15.148  -4.962  46.283  1.00 91.96           N  
ATOM   4279  CA  ALA A 560     -16.162  -3.969  45.953  1.00 91.96           C  
ATOM   4280  C   ALA A 560     -17.380  -4.148  46.865  1.00 91.96           C  
ATOM   4281  CB  ALA A 560     -16.503  -4.050  44.461  1.00 91.96           C  
ATOM   4282  O   ALA A 560     -17.915  -5.246  46.995  1.00 91.96           O  
ATOM   4283  N   HIS A 561     -17.830  -3.072  47.501  1.00 90.17           N  
ATOM   4284  CA  HIS A 561     -19.035  -3.043  48.323  1.00 90.17           C  
ATOM   4285  C   HIS A 561     -20.250  -2.661  47.477  1.00 90.17           C  
ATOM   4286  CB  HIS A 561     -18.845  -2.077  49.500  1.00 90.17           C  
ATOM   4287  O   HIS A 561     -20.185  -1.785  46.614  1.00 90.17           O  
ATOM   4288  CG  HIS A 561     -17.907  -2.558  50.583  1.00 90.17           C  
ATOM   4289  CD2 HIS A 561     -17.170  -3.713  50.593  1.00 90.17           C  
ATOM   4290  ND1 HIS A 561     -17.642  -1.909  51.771  1.00 90.17           N  
ATOM   4291  CE1 HIS A 561     -16.756  -2.645  52.463  1.00 90.17           C  
ATOM   4292  NE2 HIS A 561     -16.454  -3.763  51.789  1.00 90.17           N  
ATOM   4293  N   VAL A 562     -21.383  -3.302  47.752  1.00 88.80           N  
ATOM   4294  CA  VAL A 562     -22.684  -2.991  47.156  1.00 88.80           C  
ATOM   4295  C   VAL A 562     -23.375  -1.934  48.019  1.00 88.80           C  
ATOM   4296  CB  VAL A 562     -23.552  -4.258  47.036  1.00 88.80           C  
ATOM   4297  O   VAL A 562     -23.437  -2.054  49.245  1.00 88.80           O  
ATOM   4298  CG1 VAL A 562     -24.841  -3.985  46.253  1.00 88.80           C  
ATOM   4299  CG2 VAL A 562     -22.841  -5.438  46.359  1.00 88.80           C  
ATOM   4300  N   LYS A 563     -23.937  -0.891  47.397  1.00 83.54           N  
ATOM   4301  CA  LYS A 563     -24.719   0.130  48.110  1.00 83.54           C  
ATOM   4302  C   LYS A 563     -25.875  -0.504  48.885  1.00 83.54           C  
ATOM   4303  CB  LYS A 563     -25.256   1.188  47.132  1.00 83.54           C  
ATOM   4304  O   LYS A 563     -26.550  -1.401  48.402  1.00 83.54           O  
ATOM   4305  CG  LYS A 563     -24.185   2.221  46.765  1.00 83.54           C  
ATOM   4306  CD  LYS A 563     -24.770   3.314  45.867  1.00 83.54           C  
ATOM   4307  CE  LYS A 563     -23.701   4.379  45.601  1.00 83.54           C  
ATOM   4308  NZ  LYS A 563     -24.094   5.266  44.484  1.00 83.54           N  
ATOM   4309  N   ARG A 564     -26.194   0.049  50.060  1.00 72.66           N  
ATOM   4310  CA  ARG A 564     -27.316  -0.434  50.894  1.00 72.66           C  
ATOM   4311  C   ARG A 564     -28.686  -0.335  50.228  1.00 72.66           C  
ATOM   4312  CB  ARG A 564     -27.369   0.334  52.216  1.00 72.66           C  
ATOM   4313  O   ARG A 564     -29.576  -1.111  50.547  1.00 72.66           O  
ATOM   4314  CG  ARG A 564     -26.189  -0.046  53.099  1.00 72.66           C  
ATOM   4315  CD  ARG A 564     -26.354   0.552  54.491  1.00 72.66           C  
ATOM   4316  NE  ARG A 564     -25.225   0.099  55.292  1.00 72.66           N  
ATOM   4317  NH1 ARG A 564     -25.295   1.581  57.059  1.00 72.66           N  
ATOM   4318  NH2 ARG A 564     -23.534   0.247  56.709  1.00 72.66           N  
ATOM   4319  CZ  ARG A 564     -24.710   0.650  56.358  1.00 72.66           C  
ATOM   4320  N   ARG A 565     -28.878   0.661  49.361  1.00 70.43           N  
ATOM   4321  CA  ARG A 565     -30.119   0.877  48.611  1.00 70.43           C  
ATOM   4322  C   ARG A 565     -29.819   0.765  47.124  1.00 70.43           C  
ATOM   4323  CB  ARG A 565     -30.758   2.229  48.974  1.00 70.43           C  
ATOM   4324  O   ARG A 565     -29.394   1.741  46.509  1.00 70.43           O  
ATOM   4325  CG  ARG A 565     -31.318   2.256  50.403  1.00 70.43           C  
ATOM   4326  CD  ARG A 565     -32.051   3.581  50.647  1.00 70.43           C  
ATOM   4327  NE  ARG A 565     -32.567   3.678  52.025  1.00 70.43           N  
ATOM   4328  NH1 ARG A 565     -33.498   5.772  51.846  1.00 70.43           N  
ATOM   4329  NH2 ARG A 565     -33.616   4.677  53.785  1.00 70.43           N  
ATOM   4330  CZ  ARG A 565     -33.221   4.704  52.543  1.00 70.43           C  
ATOM   4331  N   VAL A 566     -30.037  -0.423  46.573  1.00 71.29           N  
ATOM   4332  CA  VAL A 566     -29.997  -0.675  45.131  1.00 71.29           C  
ATOM   4333  C   VAL A 566     -31.436  -0.781  44.638  1.00 71.29           C  
ATOM   4334  CB  VAL A 566     -29.189  -1.946  44.801  1.00 71.29           C  
ATOM   4335  O   VAL A 566     -32.161  -1.672  45.058  1.00 71.29           O  
ATOM   4336  CG1 VAL A 566     -29.091  -2.123  43.288  1.00 71.29           C  
ATOM   4337  CG2 VAL A 566     -27.764  -1.862  45.352  1.00 71.29           C  
ATOM   4338  N   GLN A 567     -31.865   0.159  43.792  1.00 68.07           N  
ATOM   4339  CA  GLN A 567     -33.192   0.106  43.160  1.00 68.07           C  
ATOM   4340  C   GLN A 567     -33.197  -0.827  41.945  1.00 68.07           C  
ATOM   4341  CB  GLN A 567     -33.626   1.515  42.734  1.00 68.07           C  
ATOM   4342  O   GLN A 567     -34.170  -1.531  41.709  1.00 68.07           O  
ATOM   4343  CG  GLN A 567     -33.942   2.423  43.931  1.00 68.07           C  
ATOM   4344  CD  GLN A 567     -34.359   3.828  43.505  1.00 68.07           C  
ATOM   4345  NE2 GLN A 567     -34.847   4.643  44.413  1.00 68.07           N  
ATOM   4346  OE1 GLN A 567     -34.237   4.243  42.368  1.00 68.07           O  
ATOM   4347  N   ASP A 568     -32.094  -0.839  41.193  1.00 73.62           N  
ATOM   4348  CA  ASP A 568     -31.930  -1.684  40.016  1.00 73.62           C  
ATOM   4349  C   ASP A 568     -31.090  -2.923  40.341  1.00 73.62           C  
ATOM   4350  CB  ASP A 568     -31.334  -0.863  38.874  1.00 73.62           C  
ATOM   4351  O   ASP A 568     -29.854  -2.886  40.302  1.00 73.62           O  
ATOM   4352  CG  ASP A 568     -31.137  -1.702  37.611  1.00 73.62           C  
ATOM   4353  OD1 ASP A 568     -31.512  -2.890  37.556  1.00 73.62           O  
ATOM   4354  OD2 ASP A 568     -30.532  -1.144  36.676  1.00 73.62           O  
ATOM   4355  N   VAL A 569     -31.797  -4.007  40.653  1.00 72.57           N  
ATOM   4356  CA  VAL A 569     -31.245  -5.352  40.864  1.00 72.57           C  
ATOM   4357  C   VAL A 569     -31.367  -6.245  39.619  1.00 72.57           C  
ATOM   4358  CB  VAL A 569     -31.847  -6.024  42.115  1.00 72.57           C  
ATOM   4359  O   VAL A 569     -31.156  -7.448  39.698  1.00 72.57           O  
ATOM   4360  CG1 VAL A 569     -31.478  -5.243  43.384  1.00 72.57           C  
ATOM   4361  CG2 VAL A 569     -33.375  -6.151  42.030  1.00 72.57           C  
ATOM   4362  N   ILE A 570     -31.728  -5.681  38.464  1.00 68.88           N  
ATOM   4363  CA  ILE A 570     -31.993  -6.445  37.237  1.00 68.88           C  
ATOM   4364  C   ILE A 570     -30.806  -6.348  36.286  1.00 68.88           C  
ATOM   4365  CB  ILE A 570     -33.307  -5.968  36.578  1.00 68.88           C  
ATOM   4366  O   ILE A 570     -30.346  -7.375  35.786  1.00 68.88           O  
ATOM   4367  CG1 ILE A 570     -34.495  -6.215  37.539  1.00 68.88           C  
ATOM   4368  CG2 ILE A 570     -33.566  -6.670  35.230  1.00 68.88           C  
ATOM   4369  CD1 ILE A 570     -35.846  -5.721  37.008  1.00 68.88           C  
ATOM   4370  N   SER A 571     -30.314  -5.131  36.031  1.00 82.47           N  
ATOM   4371  CA  SER A 571     -29.235  -4.933  35.062  1.00 82.47           C  
ATOM   4372  C   SER A 571     -27.906  -5.504  35.575  1.00 82.47           C  
ATOM   4373  CB  SER A 571     -29.108  -3.467  34.635  1.00 82.47           C  
ATOM   4374  O   SER A 571     -27.619  -5.394  36.773  1.00 82.47           O  
ATOM   4375  OG  SER A 571     -28.673  -2.623  35.678  1.00 82.47           O  
ATOM   4376  N   PRO A 572     -27.066  -6.090  34.704  1.00 87.97           N  
ATOM   4377  CA  PRO A 572     -25.770  -6.618  35.113  1.00 87.97           C  
ATOM   4378  C   PRO A 572     -24.874  -5.502  35.656  1.00 87.97           C  
ATOM   4379  CB  PRO A 572     -25.176  -7.273  33.865  1.00 87.97           C  
ATOM   4380  O   PRO A 572     -24.965  -4.344  35.241  1.00 87.97           O  
ATOM   4381  CG  PRO A 572     -25.837  -6.517  32.714  1.00 87.97           C  
ATOM   4382  CD  PRO A 572     -27.230  -6.216  33.262  1.00 87.97           C  
ATOM   4383  N   ILE A 573     -24.005  -5.845  36.600  1.00 90.89           N  
ATOM   4384  CA  ILE A 573     -22.951  -4.965  37.095  1.00 90.89           C  
ATOM   4385  C   ILE A 573     -21.718  -5.187  36.227  1.00 90.89           C  
ATOM   4386  CB  ILE A 573     -22.649  -5.231  38.580  1.00 90.89           C  
ATOM   4387  O   ILE A 573     -21.089  -6.241  36.304  1.00 90.89           O  
ATOM   4388  CG1 ILE A 573     -23.927  -5.123  39.440  1.00 90.89           C  
ATOM   4389  CG2 ILE A 573     -21.563  -4.247  39.047  1.00 90.89           C  
ATOM   4390  CD1 ILE A 573     -23.647  -5.222  40.940  1.00 90.89           C  
ATOM   4391  N   VAL A 574     -21.375  -4.189  35.413  1.00 94.15           N  
ATOM   4392  CA  VAL A 574     -20.262  -4.265  34.456  1.00 94.15           C  
ATOM   4393  C   VAL A 574     -19.005  -3.634  35.049  1.00 94.15           C  
ATOM   4394  CB  VAL A 574     -20.632  -3.612  33.111  1.00 94.15           C  
ATOM   4395  O   VAL A 574     -19.007  -2.450  35.393  1.00 94.15           O  
ATOM   4396  CG1 VAL A 574     -19.507  -3.777  32.081  1.00 94.15           C  
ATOM   4397  CG2 VAL A 574     -21.912  -4.224  32.523  1.00 94.15           C  
ATOM   4398  N   PHE A 575     -17.927  -4.408  35.128  1.00 95.70           N  
ATOM   4399  CA  PHE A 575     -16.587  -3.937  35.468  1.00 95.70           C  
ATOM   4400  C   PHE A 575     -15.761  -3.759  34.193  1.00 95.70           C  
ATOM   4401  CB  PHE A 575     -15.918  -4.911  36.444  1.00 95.70           C  
ATOM   4402  O   PHE A 575     -15.819  -4.598  33.295  1.00 95.70           O  
ATOM   4403  CG  PHE A 575     -16.504  -4.862  37.842  1.00 95.70           C  
ATOM   4404  CD1 PHE A 575     -15.892  -4.066  38.827  1.00 95.70           C  
ATOM   4405  CD2 PHE A 575     -17.671  -5.585  38.154  1.00 95.70           C  
ATOM   4406  CE1 PHE A 575     -16.439  -3.997  40.121  1.00 95.70           C  
ATOM   4407  CE2 PHE A 575     -18.216  -5.517  39.447  1.00 95.70           C  
ATOM   4408  CZ  PHE A 575     -17.599  -4.724  40.431  1.00 95.70           C  
ATOM   4409  N   GLU A 576     -14.986  -2.678  34.117  1.00 95.57           N  
ATOM   4410  CA  GLU A 576     -14.087  -2.390  32.992  1.00 95.57           C  
ATOM   4411  C   GLU A 576     -12.669  -2.137  33.508  1.00 95.57           C  
ATOM   4412  CB  GLU A 576     -14.591  -1.171  32.201  1.00 95.57           C  
ATOM   4413  O   GLU A 576     -12.480  -1.306  34.394  1.00 95.57           O  
ATOM   4414  CG  GLU A 576     -13.827  -0.917  30.895  1.00 95.57           C  
ATOM   4415  CD  GLU A 576     -14.255   0.393  30.212  1.00 95.57           C  
ATOM   4416  OE1 GLU A 576     -13.921   1.488  30.717  1.00 95.57           O  
ATOM   4417  OE2 GLU A 576     -14.852   0.364  29.113  1.00 95.57           O  
ATOM   4418  N   ALA A 577     -11.678  -2.818  32.938  1.00 95.55           N  
ATOM   4419  CA  ALA A 577     -10.262  -2.539  33.148  1.00 95.55           C  
ATOM   4420  C   ALA A 577      -9.688  -1.887  31.882  1.00 95.55           C  
ATOM   4421  CB  ALA A 577      -9.547  -3.841  33.532  1.00 95.55           C  
ATOM   4422  O   ALA A 577      -9.446  -2.568  30.886  1.00 95.55           O  
ATOM   4423  N   ALA A 578      -9.494  -0.568  31.910  1.00 94.05           N  
ATOM   4424  CA  ALA A 578      -8.840   0.188  30.840  1.00 94.05           C  
ATOM   4425  C   ALA A 578      -7.341   0.321  31.133  1.00 94.05           C  
ATOM   4426  CB  ALA A 578      -9.528   1.550  30.703  1.00 94.05           C  
ATOM   4427  O   ALA A 578      -6.979   0.567  32.280  1.00 94.05           O  
ATOM   4428  N   TYR A 579      -6.467   0.177  30.134  1.00 93.10           N  
ATOM   4429  CA  TYR A 579      -5.015   0.134  30.356  1.00 93.10           C  
ATOM   4430  C   TYR A 579      -4.214   0.917  29.309  1.00 93.10           C  
ATOM   4431  CB  TYR A 579      -4.547  -1.325  30.475  1.00 93.10           C  
ATOM   4432  O   TYR A 579      -4.658   1.122  28.181  1.00 93.10           O  
ATOM   4433  CG  TYR A 579      -4.842  -2.196  29.266  1.00 93.10           C  
ATOM   4434  CD1 TYR A 579      -6.088  -2.845  29.154  1.00 93.10           C  
ATOM   4435  CD2 TYR A 579      -3.877  -2.357  28.253  1.00 93.10           C  
ATOM   4436  CE1 TYR A 579      -6.371  -3.646  28.031  1.00 93.10           C  
ATOM   4437  CE2 TYR A 579      -4.138  -3.194  27.152  1.00 93.10           C  
ATOM   4438  OH  TYR A 579      -5.666  -4.612  25.953  1.00 93.10           O  
ATOM   4439  CZ  TYR A 579      -5.391  -3.835  27.035  1.00 93.10           C  
ATOM   4440  N   SER A 580      -3.024   1.373  29.697  1.00 92.24           N  
ATOM   4441  CA  SER A 580      -2.067   2.083  28.848  1.00 92.24           C  
ATOM   4442  C   SER A 580      -0.625   1.772  29.253  1.00 92.24           C  
ATOM   4443  CB  SER A 580      -2.328   3.595  28.875  1.00 92.24           C  
ATOM   4444  O   SER A 580      -0.340   1.440  30.404  1.00 92.24           O  
ATOM   4445  OG  SER A 580      -2.165   4.166  30.162  1.00 92.24           O  
ATOM   4446  N   LEU A 581       0.301   1.871  28.297  1.00 90.57           N  
ATOM   4447  CA  LEU A 581       1.727   1.686  28.570  1.00 90.57           C  
ATOM   4448  C   LEU A 581       2.310   2.879  29.336  1.00 90.57           C  
ATOM   4449  CB  LEU A 581       2.499   1.416  27.263  1.00 90.57           C  
ATOM   4450  O   LEU A 581       1.851   4.014  29.199  1.00 90.57           O  
ATOM   4451  CG  LEU A 581       2.216   0.026  26.672  1.00 90.57           C  
ATOM   4452  CD1 LEU A 581       2.786  -0.061  25.256  1.00 90.57           C  
ATOM   4453  CD2 LEU A 581       2.809  -1.110  27.512  1.00 90.57           C  
ATOM   4454  N   SER A 582       3.331   2.604  30.143  1.00 87.47           N  
ATOM   4455  CA  SER A 582       4.089   3.590  30.912  1.00 87.47           C  
ATOM   4456  C   SER A 582       5.593   3.473  30.624  1.00 87.47           C  
ATOM   4457  CB  SER A 582       3.687   3.520  32.390  1.00 87.47           C  
ATOM   4458  O   SER A 582       5.981   3.462  29.459  1.00 87.47           O  
ATOM   4459  OG  SER A 582       4.193   2.387  33.042  1.00 87.47           O  
ATOM   4460  N   GLU A 583       6.444   3.442  31.649  1.00 86.29           N  
ATOM   4461  CA  GLU A 583       7.897   3.354  31.495  1.00 86.29           C  
ATOM   4462  C   GLU A 583       8.319   1.970  30.982  1.00 86.29           C  
ATOM   4463  CB  GLU A 583       8.590   3.698  32.825  1.00 86.29           C  
ATOM   4464  O   GLU A 583       7.750   0.952  31.369  1.00 86.29           O  
ATOM   4465  CG  GLU A 583       8.393   5.181  33.189  1.00 86.29           C  
ATOM   4466  CD  GLU A 583       8.971   5.580  34.556  1.00 86.29           C  
ATOM   4467  OE1 GLU A 583       8.671   6.723  34.977  1.00 86.29           O  
ATOM   4468  OE2 GLU A 583       9.641   4.747  35.203  1.00 86.29           O  
ATOM   4469  N   HIS A 584       9.329   1.937  30.112  1.00 87.06           N  
ATOM   4470  CA  HIS A 584       9.962   0.710  29.627  1.00 87.06           C  
ATOM   4471  C   HIS A 584      11.398   0.690  30.137  1.00 87.06           C  
ATOM   4472  CB  HIS A 584       9.886   0.674  28.095  1.00 87.06           C  
ATOM   4473  O   HIS A 584      12.181   1.585  29.814  1.00 87.06           O  
ATOM   4474  CG  HIS A 584      10.562  -0.505  27.439  1.00 87.06           C  
ATOM   4475  CD2 HIS A 584      10.704  -1.761  27.950  1.00 87.06           C  
ATOM   4476  ND1 HIS A 584      11.112  -0.481  26.159  1.00 87.06           N  
ATOM   4477  CE1 HIS A 584      11.571  -1.720  25.928  1.00 87.06           C  
ATOM   4478  NE2 HIS A 584      11.347  -2.507  26.993  1.00 87.06           N  
ATOM   4479  N   VAL A 585      11.725  -0.297  30.969  1.00 84.34           N  
ATOM   4480  CA  VAL A 585      13.024  -0.381  31.640  1.00 84.34           C  
ATOM   4481  C   VAL A 585      13.852  -1.467  30.972  1.00 84.34           C  
ATOM   4482  CB  VAL A 585      12.878  -0.594  33.159  1.00 84.34           C  
ATOM   4483  O   VAL A 585      13.754  -2.649  31.298  1.00 84.34           O  
ATOM   4484  CG1 VAL A 585      14.254  -0.546  33.842  1.00 84.34           C  
ATOM   4485  CG2 VAL A 585      12.006   0.501  33.791  1.00 84.34           C  
ATOM   4486  N   THR A 586      14.690  -1.055  30.027  1.00 75.43           N  
ATOM   4487  CA  THR A 586      15.701  -1.915  29.412  1.00 75.43           C  
ATOM   4488  C   THR A 586      17.009  -1.724  30.166  1.00 75.43           C  
ATOM   4489  CB  THR A 586      15.869  -1.598  27.917  1.00 75.43           C  
ATOM   4490  O   THR A 586      17.624  -0.668  30.056  1.00 75.43           O  
ATOM   4491  CG2 THR A 586      14.576  -1.867  27.160  1.00 75.43           C  
ATOM   4492  OG1 THR A 586      16.196  -0.244  27.703  1.00 75.43           O  
ATOM   4493  N   GLY A 587      17.457  -2.718  30.936  1.00 66.23           N  
ATOM   4494  CA  GLY A 587      18.740  -2.676  31.660  1.00 66.23           C  
ATOM   4495  C   GLY A 587      19.995  -2.673  30.767  1.00 66.23           C  
ATOM   4496  O   GLY A 587      21.058  -3.077  31.227  1.00 66.23           O  
ATOM   4497  N   GLU A 588      19.878  -2.280  29.495  1.00 62.41           N  
ATOM   4498  CA  GLU A 588      20.960  -2.248  28.509  1.00 62.41           C  
ATOM   4499  C   GLU A 588      21.514  -0.818  28.331  1.00 62.41           C  
ATOM   4500  CB  GLU A 588      20.498  -2.840  27.161  1.00 62.41           C  
ATOM   4501  O   GLU A 588      20.753   0.147  28.255  1.00 62.41           O  
ATOM   4502  CG  GLU A 588      20.104  -4.330  27.216  1.00 62.41           C  
ATOM   4503  CD  GLU A 588      20.079  -4.979  25.815  1.00 62.41           C  
ATOM   4504  OE1 GLU A 588      20.592  -6.110  25.651  1.00 62.41           O  
ATOM   4505  OE2 GLU A 588      19.666  -4.327  24.831  1.00 62.41           O  
ATOM   4506  N   GLU A 589      22.846  -0.697  28.255  1.00 55.95           N  
ATOM   4507  CA  GLU A 589      23.587   0.557  28.024  1.00 55.95           C  
ATOM   4508  C   GLU A 589      23.330   1.171  26.629  1.00 55.95           C  
ATOM   4509  CB  GLU A 589      25.102   0.315  28.208  1.00 55.95           C  
ATOM   4510  O   GLU A 589      22.883   0.488  25.705  1.00 55.95           O  
ATOM   4511  CG  GLU A 589      25.522   0.035  29.663  1.00 55.95           C  
ATOM   4512  CD  GLU A 589      27.047  -0.129  29.837  1.00 55.95           C  
ATOM   4513  OE1 GLU A 589      27.528   0.090  30.973  1.00 55.95           O  
ATOM   4514  OE2 GLU A 589      27.727  -0.498  28.852  1.00 55.95           O  
ATOM   4515  N   GLU A 590      23.650   2.466  26.471  1.00 57.96           N  
ATOM   4516  CA  GLU A 590      23.511   3.255  25.234  1.00 57.96           C  
ATOM   4517  C   GLU A 590      24.154   2.570  24.009  1.00 57.96           C  
ATOM   4518  CB  GLU A 590      24.121   4.666  25.416  1.00 57.96           C  
ATOM   4519  O   GLU A 590      25.341   2.725  23.714  1.00 57.96           O  
ATOM   4520  CG  GLU A 590      23.284   5.620  26.285  1.00 57.96           C  
ATOM   4521  CD  GLU A 590      23.869   7.048  26.359  1.00 57.96           C  
ATOM   4522  OE1 GLU A 590      23.083   7.979  26.650  1.00 57.96           O  
ATOM   4523  OE2 GLU A 590      25.091   7.214  26.137  1.00 57.96           O  
ATOM   4524  N   ARG A 591      23.349   1.823  23.245  1.00 66.60           N  
ATOM   4525  CA  ARG A 591      23.690   1.372  21.887  1.00 66.60           C  
ATOM   4526  C   ARG A 591      23.468   2.513  20.889  1.00 66.60           C  
ATOM   4527  CB  ARG A 591      22.887   0.109  21.523  1.00 66.60           C  
ATOM   4528  O   ARG A 591      22.605   3.361  21.091  1.00 66.60           O  
ATOM   4529  CG  ARG A 591      23.299  -1.116  22.361  1.00 66.60           C  
ATOM   4530  CD  ARG A 591      22.559  -2.380  21.898  1.00 66.60           C  
ATOM   4531  NE  ARG A 591      22.994  -3.576  22.653  1.00 66.60           N  
ATOM   4532  NH1 ARG A 591      21.071  -4.819  22.414  1.00 66.60           N  
ATOM   4533  NH2 ARG A 591      22.618  -5.489  23.837  1.00 66.60           N  
ATOM   4534  CZ  ARG A 591      22.240  -4.625  22.943  1.00 66.60           C  
ATOM   4535  N   GLU A 592      24.189   2.490  19.762  1.00 74.01           N  
ATOM   4536  CA  GLU A 592      24.030   3.466  18.659  1.00 74.01           C  
ATOM   4537  C   GLU A 592      22.573   3.592  18.174  1.00 74.01           C  
ATOM   4538  CB  GLU A 592      24.923   3.019  17.489  1.00 74.01           C  
ATOM   4539  O   GLU A 592      22.143   4.658  17.730  1.00 74.01           O  
ATOM   4540  CG  GLU A 592      24.947   3.997  16.298  1.00 74.01           C  
ATOM   4541  CD  GLU A 592      25.786   3.473  15.128  1.00 74.01           C  
ATOM   4542  OE1 GLU A 592      25.780   4.111  14.053  1.00 74.01           O  
ATOM   4543  OE2 GLU A 592      26.425   2.407  15.261  1.00 74.01           O  
ATOM   4544  N   LEU A 593      21.819   2.495  18.274  1.00 83.83           N  
ATOM   4545  CA  LEU A 593      20.376   2.436  18.092  1.00 83.83           C  
ATOM   4546  C   LEU A 593      19.772   1.836  19.369  1.00 83.83           C  
ATOM   4547  CB  LEU A 593      20.056   1.609  16.836  1.00 83.83           C  
ATOM   4548  O   LEU A 593      19.799   0.614  19.532  1.00 83.83           O  
ATOM   4549  CG  LEU A 593      20.533   2.248  15.523  1.00 83.83           C  
ATOM   4550  CD1 LEU A 593      20.184   1.331  14.359  1.00 83.83           C  
ATOM   4551  CD2 LEU A 593      19.889   3.607  15.235  1.00 83.83           C  
ATOM   4552  N   PRO A 594      19.282   2.663  20.310  1.00 81.19           N  
ATOM   4553  CA  PRO A 594      18.727   2.157  21.556  1.00 81.19           C  
ATOM   4554  C   PRO A 594      17.427   1.381  21.294  1.00 81.19           C  
ATOM   4555  CB  PRO A 594      18.504   3.385  22.443  1.00 81.19           C  
ATOM   4556  O   PRO A 594      16.733   1.682  20.304  1.00 81.19           O  
ATOM   4557  CG  PRO A 594      18.303   4.513  21.431  1.00 81.19           C  
ATOM   4558  CD  PRO A 594      19.224   4.117  20.280  1.00 81.19           C  
ATOM   4559  N   PRO A 595      17.071   0.436  22.189  1.00 82.72           N  
ATOM   4560  CA  PRO A 595      15.791  -0.255  22.145  1.00 82.72           C  
ATOM   4561  C   PRO A 595      14.612   0.719  22.037  1.00 82.72           C  
ATOM   4562  CB  PRO A 595      15.720  -1.099  23.422  1.00 82.72           C  
ATOM   4563  O   PRO A 595      14.586   1.805  22.640  1.00 82.72           O  
ATOM   4564  CG  PRO A 595      17.187  -1.367  23.748  1.00 82.72           C  
ATOM   4565  CD  PRO A 595      17.867  -0.071  23.305  1.00 82.72           C  
ATOM   4566  N   LEU A 596      13.634   0.334  21.222  1.00 87.79           N  
ATOM   4567  CA  LEU A 596      12.402   1.086  21.061  1.00 87.79           C  
ATOM   4568  C   LEU A 596      11.403   0.742  22.159  1.00 87.79           C  
ATOM   4569  CB  LEU A 596      11.818   0.881  19.665  1.00 87.79           C  
ATOM   4570  O   LEU A 596      11.296  -0.410  22.571  1.00 87.79           O  
ATOM   4571  CG  LEU A 596      12.676   1.459  18.530  1.00 87.79           C  
ATOM   4572  CD1 LEU A 596      11.911   1.235  17.243  1.00 87.79           C  
ATOM   4573  CD2 LEU A 596      12.948   2.957  18.674  1.00 87.79           C  
ATOM   4574  N   THR A 597      10.652   1.749  22.605  1.00 88.67           N  
ATOM   4575  CA  THR A 597       9.555   1.523  23.543  1.00 88.67           C  
ATOM   4576  C   THR A 597       8.447   0.752  22.827  1.00 88.67           C  
ATOM   4577  CB  THR A 597       9.009   2.836  24.119  1.00 88.67           C  
ATOM   4578  O   THR A 597       8.035   1.172  21.737  1.00 88.67           O  
ATOM   4579  CG2 THR A 597      10.023   3.514  25.036  1.00 88.67           C  
ATOM   4580  OG1 THR A 597       8.725   3.766  23.095  1.00 88.67           O  
ATOM   4581  N   PRO A 598       7.939  -0.352  23.400  1.00 91.56           N  
ATOM   4582  CA  PRO A 598       6.903  -1.149  22.762  1.00 91.56           C  
ATOM   4583  C   PRO A 598       5.605  -0.353  22.628  1.00 91.56           C  
ATOM   4584  CB  PRO A 598       6.737  -2.394  23.639  1.00 91.56           C  
ATOM   4585  O   PRO A 598       5.415   0.694  23.259  1.00 91.56           O  
ATOM   4586  CG  PRO A 598       7.139  -1.891  25.023  1.00 91.56           C  
ATOM   4587  CD  PRO A 598       8.261  -0.910  24.703  1.00 91.56           C  
ATOM   4588  N   VAL A 599       4.699  -0.854  21.797  1.00 91.76           N  
ATOM   4589  CA  VAL A 599       3.368  -0.290  21.585  1.00 91.76           C  
ATOM   4590  C   VAL A 599       2.293  -1.363  21.703  1.00 91.76           C  
ATOM   4591  CB  VAL A 599       3.307   0.460  20.249  1.00 91.76           C  
ATOM   4592  O   VAL A 599       2.528  -2.533  21.416  1.00 91.76           O  
ATOM   4593  CG1 VAL A 599       3.418  -0.487  19.049  1.00 91.76           C  
ATOM   4594  CG2 VAL A 599       2.048   1.338  20.214  1.00 91.76           C  
ATOM   4595  N   LEU A 600       1.106  -0.969  22.161  1.00 91.03           N  
ATOM   4596  CA  LEU A 600      -0.039  -1.873  22.238  1.00 91.03           C  
ATOM   4597  C   LEU A 600      -0.580  -2.136  20.833  1.00 91.03           C  
ATOM   4598  CB  LEU A 600      -1.135  -1.275  23.140  1.00 91.03           C  
ATOM   4599  O   LEU A 600      -0.769  -1.187  20.071  1.00 91.03           O  
ATOM   4600  CG  LEU A 600      -0.703  -1.084  24.601  1.00 91.03           C  
ATOM   4601  CD1 LEU A 600      -1.790  -0.387  25.411  1.00 91.03           C  
ATOM   4602  CD2 LEU A 600      -0.404  -2.412  25.296  1.00 91.03           C  
ATOM   4603  N   ARG A 601      -0.884  -3.402  20.533  1.00 89.34           N  
ATOM   4604  CA  ARG A 601      -1.543  -3.807  19.286  1.00 89.34           C  
ATOM   4605  C   ARG A 601      -2.807  -2.983  19.036  1.00 89.34           C  
ATOM   4606  CB  ARG A 601      -1.837  -5.316  19.314  1.00 89.34           C  
ATOM   4607  O   ARG A 601      -3.633  -2.791  19.936  1.00 89.34           O  
ATOM   4608  CG  ARG A 601      -2.438  -5.794  17.981  1.00 89.34           C  
ATOM   4609  CD  ARG A 601      -2.627  -7.314  17.917  1.00 89.34           C  
ATOM   4610  NE  ARG A 601      -1.352  -8.053  17.843  1.00 89.34           N  
ATOM   4611  NH1 ARG A 601      -0.868  -7.677  15.604  1.00 89.34           N  
ATOM   4612  NH2 ARG A 601       0.437  -9.003  16.773  1.00 89.34           N  
ATOM   4613  CZ  ARG A 601      -0.610  -8.232  16.752  1.00 89.34           C  
ATOM   4614  N   TRP A 602      -2.963  -2.512  17.805  1.00 80.89           N  
ATOM   4615  CA  TRP A 602      -4.090  -1.687  17.404  1.00 80.89           C  
ATOM   4616  C   TRP A 602      -5.340  -2.545  17.266  1.00 80.89           C  
ATOM   4617  CB  TRP A 602      -3.760  -0.951  16.109  1.00 80.89           C  
ATOM   4618  O   TRP A 602      -5.366  -3.538  16.549  1.00 80.89           O  
ATOM   4619  CG  TRP A 602      -4.794  -0.043  15.552  1.00 80.89           C  
ATOM   4620  CD1 TRP A 602      -5.286   1.051  16.175  1.00 80.89           C  
ATOM   4621  CD2 TRP A 602      -5.330  -0.025  14.199  1.00 80.89           C  
ATOM   4622  CE2 TRP A 602      -6.152   1.133  14.070  1.00 80.89           C  
ATOM   4623  CE3 TRP A 602      -5.183  -0.844  13.060  1.00 80.89           C  
ATOM   4624  NE1 TRP A 602      -6.112   1.737  15.308  1.00 80.89           N  
ATOM   4625  CH2 TRP A 602      -6.600   0.654  11.747  1.00 80.89           C  
ATOM   4626  CZ2 TRP A 602      -6.775   1.482  12.866  1.00 80.89           C  
ATOM   4627  CZ3 TRP A 602      -5.831  -0.518  11.854  1.00 80.89           C  
ATOM   4628  N   LYS A 603      -6.410  -2.152  17.961  1.00 77.60           N  
ATOM   4629  CA  LYS A 603      -7.706  -2.841  17.913  1.00 77.60           C  
ATOM   4630  C   LYS A 603      -8.696  -2.127  16.986  1.00 77.60           C  
ATOM   4631  CB  LYS A 603      -8.251  -3.091  19.333  1.00 77.60           C  
ATOM   4632  O   LYS A 603      -9.831  -1.903  17.386  1.00 77.60           O  
ATOM   4633  CG  LYS A 603      -7.404  -4.078  20.152  1.00 77.60           C  
ATOM   4634  CD  LYS A 603      -8.153  -4.498  21.429  1.00 77.60           C  
ATOM   4635  CE  LYS A 603      -7.391  -5.616  22.155  1.00 77.60           C  
ATOM   4636  NZ  LYS A 603      -8.122  -6.112  23.351  1.00 77.60           N  
ATOM   4637  N   LYS A 604      -8.270  -1.706  15.785  1.00 73.87           N  
ATOM   4638  CA  LYS A 604      -9.135  -1.090  14.746  1.00 73.87           C  
ATOM   4639  C   LYS A 604     -10.079   0.006  15.290  1.00 73.87           C  
ATOM   4640  CB  LYS A 604      -9.893  -2.187  13.961  1.00 73.87           C  
ATOM   4641  O   LYS A 604     -11.282  -0.009  15.057  1.00 73.87           O  
ATOM   4642  CG  LYS A 604      -8.963  -3.218  13.296  1.00 73.87           C  
ATOM   4643  CD  LYS A 604      -9.725  -4.217  12.406  1.00 73.87           C  
ATOM   4644  CE  LYS A 604      -8.728  -5.231  11.820  1.00 73.87           C  
ATOM   4645  NZ  LYS A 604      -9.320  -6.128  10.797  1.00 73.87           N  
ATOM   4646  N   GLY A 605      -9.545   0.919  16.106  1.00 67.01           N  
ATOM   4647  CA  GLY A 605     -10.314   2.009  16.734  1.00 67.01           C  
ATOM   4648  C   GLY A 605     -11.094   1.647  18.010  1.00 67.01           C  
ATOM   4649  O   GLY A 605     -11.679   2.532  18.635  1.00 67.01           O  
ATOM   4650  N   GLN A 606     -11.084   0.387  18.453  1.00 71.60           N  
ATOM   4651  CA  GLN A 606     -11.685  -0.013  19.727  1.00 71.60           C  
ATOM   4652  C   GLN A 606     -10.894   0.526  20.925  1.00 71.60           C  
ATOM   4653  CB  GLN A 606     -11.820  -1.538  19.838  1.00 71.60           C  
ATOM   4654  O   GLN A 606      -9.668   0.661  20.904  1.00 71.60           O  
ATOM   4655  CG  GLN A 606     -12.749  -2.152  18.779  1.00 71.60           C  
ATOM   4656  CD  GLN A 606     -12.846  -3.671  18.897  1.00 71.60           C  
ATOM   4657  NE2 GLN A 606     -13.746  -4.290  18.165  1.00 71.60           N  
ATOM   4658  OE1 GLN A 606     -12.145  -4.326  19.655  1.00 71.60           O  
ATOM   4659  N   LYS A 607     -11.614   0.791  22.021  1.00 79.33           N  
ATOM   4660  CA  LYS A 607     -11.022   1.201  23.296  1.00 79.33           C  
ATOM   4661  C   LYS A 607     -10.136   0.079  23.845  1.00 79.33           C  
ATOM   4662  CB  LYS A 607     -12.150   1.581  24.267  1.00 79.33           C  
ATOM   4663  O   LYS A 607     -10.558  -1.073  23.921  1.00 79.33           O  
ATOM   4664  CG  LYS A 607     -11.660   2.258  25.558  1.00 79.33           C  
ATOM   4665  CD  LYS A 607     -12.872   2.536  26.457  1.00 79.33           C  
ATOM   4666  CE  LYS A 607     -12.490   3.189  27.787  1.00 79.33           C  
ATOM   4667  NZ  LYS A 607     -13.661   3.192  28.699  1.00 79.33           N  
ATOM   4668  N   ILE A 608      -8.933   0.433  24.291  1.00 87.47           N  
ATOM   4669  CA  ILE A 608      -8.004  -0.475  24.975  1.00 87.47           C  
ATOM   4670  C   ILE A 608      -8.523  -0.739  26.399  1.00 87.47           C  
ATOM   4671  CB  ILE A 608      -6.570   0.095  24.922  1.00 87.47           C  
ATOM   4672  O   ILE A 608      -8.132  -0.091  27.373  1.00 87.47           O  
ATOM   4673  CG1 ILE A 608      -6.116   0.307  23.456  1.00 87.47           C  
ATOM   4674  CG2 ILE A 608      -5.593  -0.841  25.636  1.00 87.47           C  
ATOM   4675  CD1 ILE A 608      -4.680   0.821  23.300  1.00 87.47           C  
ATOM   4676  N   ALA A 609      -9.499  -1.639  26.497  1.00 90.97           N  
ATOM   4677  CA  ALA A 609     -10.134  -2.033  27.744  1.00 90.97           C  
ATOM   4678  C   ALA A 609     -10.714  -3.449  27.653  1.00 90.97           C  
ATOM   4679  CB  ALA A 609     -11.231  -1.015  28.088  1.00 90.97           C  
ATOM   4680  O   ALA A 609     -11.106  -3.899  26.577  1.00 90.97           O  
ATOM   4681  N   GLN A 610     -10.814  -4.120  28.799  1.00 92.88           N  
ATOM   4682  CA  GLN A 610     -11.521  -5.390  28.950  1.00 92.88           C  
ATOM   4683  C   GLN A 610     -12.745  -5.197  29.845  1.00 92.88           C  
ATOM   4684  CB  GLN A 610     -10.561  -6.443  29.519  1.00 92.88           C  
ATOM   4685  O   GLN A 610     -12.661  -4.498  30.856  1.00 92.88           O  
ATOM   4686  CG  GLN A 610     -11.188  -7.846  29.580  1.00 92.88           C  
ATOM   4687  CD  GLN A 610     -11.492  -8.435  28.203  1.00 92.88           C  
ATOM   4688  NE2 GLN A 610     -12.445  -9.334  28.105  1.00 92.88           N  
ATOM   4689  OE1 GLN A 610     -10.940  -8.054  27.185  1.00 92.88           O  
ATOM   4690  N   LYS A 611     -13.871  -5.830  29.502  1.00 93.91           N  
ATOM   4691  CA  LYS A 611     -15.097  -5.824  30.314  1.00 93.91           C  
ATOM   4692  C   LYS A 611     -15.430  -7.234  30.807  1.00 93.91           C  
ATOM   4693  CB  LYS A 611     -16.270  -5.178  29.545  1.00 93.91           C  
ATOM   4694  O   LYS A 611     -15.191  -8.210  30.101  1.00 93.91           O  
ATOM   4695  CG  LYS A 611     -16.044  -3.680  29.257  1.00 93.91           C  
ATOM   4696  CD  LYS A 611     -17.245  -2.997  28.570  1.00 93.91           C  
ATOM   4697  CE  LYS A 611     -16.939  -1.502  28.354  1.00 93.91           C  
ATOM   4698  NZ  LYS A 611     -18.082  -0.693  27.839  1.00 93.91           N  
ATOM   4699  N   ASN A 612     -16.003  -7.331  32.003  1.00 94.68           N  
ATOM   4700  CA  ASN A 612     -16.723  -8.517  32.476  1.00 94.68           C  
ATOM   4701  C   ASN A 612     -17.897  -8.082  33.370  1.00 94.68           C  
ATOM   4702  CB  ASN A 612     -15.762  -9.500  33.180  1.00 94.68           C  
ATOM   4703  O   ASN A 612     -17.956  -6.926  33.798  1.00 94.68           O  
ATOM   4704  CG  ASN A 612     -16.349 -10.902  33.291  1.00 94.68           C  
ATOM   4705  ND2 ASN A 612     -15.709 -11.812  33.974  1.00 94.68           N  
ATOM   4706  OD1 ASN A 612     -17.405 -11.203  32.767  1.00 94.68           O  
ATOM   4707  N   GLN A 613     -18.845  -8.975  33.647  1.00 93.75           N  
ATOM   4708  CA  GLN A 613     -20.065  -8.643  34.377  1.00 93.75           C  
ATOM   4709  C   GLN A 613     -20.504  -9.711  35.384  1.00 93.75           C  
ATOM   4710  CB  GLN A 613     -21.178  -8.304  33.377  1.00 93.75           C  
ATOM   4711  O   GLN A 613     -20.138 -10.877  35.281  1.00 93.75           O  
ATOM   4712  CG  GLN A 613     -21.635  -9.505  32.528  1.00 93.75           C  
ATOM   4713  CD  GLN A 613     -22.692  -9.132  31.494  1.00 93.75           C  
ATOM   4714  NE2 GLN A 613     -23.170 -10.083  30.722  1.00 93.75           N  
ATOM   4715  OE1 GLN A 613     -23.112  -7.994  31.362  1.00 93.75           O  
ATOM   4716  N   THR A 614     -21.325  -9.296  36.348  1.00 91.40           N  
ATOM   4717  CA  THR A 614     -22.012 -10.162  37.323  1.00 91.40           C  
ATOM   4718  C   THR A 614     -23.459  -9.690  37.522  1.00 91.40           C  
ATOM   4719  CB  THR A 614     -21.225 -10.212  38.641  1.00 91.40           C  
ATOM   4720  O   THR A 614     -23.812  -8.585  37.104  1.00 91.40           O  
ATOM   4721  CG2 THR A 614     -21.162  -8.863  39.355  1.00 91.40           C  
ATOM   4722  OG1 THR A 614     -21.799 -11.134  39.533  1.00 91.40           O  
ATOM   4723  N   VAL A 615     -24.320 -10.506  38.130  1.00 88.19           N  
ATOM   4724  CA  VAL A 615     -25.771 -10.257  38.262  1.00 88.19           C  
ATOM   4725  C   VAL A 615     -26.261 -10.449  39.701  1.00 88.19           C  
ATOM   4726  CB  VAL A 615     -26.578 -11.143  37.290  1.00 88.19           C  
ATOM   4727  O   VAL A 615     -25.575 -11.059  40.513  1.00 88.19           O  
ATOM   4728  CG1 VAL A 615     -26.268 -10.793  35.829  1.00 88.19           C  
ATOM   4729  CG2 VAL A 615     -26.342 -12.643  37.508  1.00 88.19           C  
ATOM   4730  N   PHE A 616     -27.452  -9.946  40.036  1.00 80.71           N  
ATOM   4731  CA  PHE A 616     -28.117 -10.228  41.318  1.00 80.71           C  
ATOM   4732  C   PHE A 616     -29.036 -11.468  41.227  1.00 80.71           C  
ATOM   4733  CB  PHE A 616     -28.914  -8.997  41.764  1.00 80.71           C  
ATOM   4734  O   PHE A 616     -29.540 -11.795  40.155  1.00 80.71           O  
ATOM   4735  CG  PHE A 616     -28.118  -7.721  41.985  1.00 80.71           C  
ATOM   4736  CD1 PHE A 616     -27.391  -7.561  43.173  1.00 80.71           C  
ATOM   4737  CD2 PHE A 616     -28.124  -6.680  41.038  1.00 80.71           C  
ATOM   4738  CE1 PHE A 616     -26.746  -6.346  43.463  1.00 80.71           C  
ATOM   4739  CE2 PHE A 616     -27.487  -5.459  41.325  1.00 80.71           C  
ATOM   4740  CZ  PHE A 616     -26.820  -5.281  42.550  1.00 80.71           C  
ATOM   4741  N   GLU A 617     -29.278 -12.142  42.354  1.00 72.52           N  
ATOM   4742  CA  GLU A 617     -30.163 -13.324  42.502  1.00 72.52           C  
ATOM   4743  C   GLU A 617     -31.683 -12.935  42.566  1.00 72.52           C  
ATOM   4744  CB  GLU A 617     -29.639 -14.049  43.763  1.00 72.52           C  
ATOM   4745  O   GLU A 617     -31.988 -11.862  43.088  1.00 72.52           O  
ATOM   4746  CG  GLU A 617     -30.046 -15.519  43.928  1.00 72.52           C  
ATOM   4747  CD  GLU A 617     -29.305 -16.208  45.099  1.00 72.52           C  
ATOM   4748  OE1 GLU A 617     -29.410 -17.447  45.204  1.00 72.52           O  
ATOM   4749  OE2 GLU A 617     -28.612 -15.512  45.884  1.00 72.52           O  
ATOM   4750  N   ARG A 618     -32.652 -13.737  42.043  1.00 64.92           N  
ATOM   4751  CA  ARG A 618     -34.111 -13.385  41.868  1.00 64.92           C  
ATOM   4752  C   ARG A 618     -35.114 -14.389  42.541  1.00 64.92           C  
ATOM   4753  CB  ARG A 618     -34.446 -13.266  40.354  1.00 64.92           C  
ATOM   4754  O   ARG A 618     -34.828 -15.577  42.512  1.00 64.92           O  
ATOM   4755  CG  ARG A 618     -33.654 -12.214  39.541  1.00 64.92           C  
ATOM   4756  CD  ARG A 618     -34.142 -12.156  38.076  1.00 64.92           C  
ATOM   4757  NE  ARG A 618     -33.383 -11.184  37.254  1.00 64.92           N  
ATOM   4758  NH1 ARG A 618     -34.507 -11.510  35.264  1.00 64.92           N  
ATOM   4759  NH2 ARG A 618     -32.798 -10.084  35.336  1.00 64.92           N  
ATOM   4760  CZ  ARG A 618     -33.569 -10.930  35.964  1.00 64.92           C  
ATOM   4761  N   ASN A 619     -36.293 -13.944  43.066  1.00 56.02           N  
ATOM   4762  CA  ASN A 619     -37.373 -14.741  43.756  1.00 56.02           C  
ATOM   4763  C   ASN A 619     -38.823 -14.479  43.205  1.00 56.02           C  
ATOM   4764  CB  ASN A 619     -37.398 -14.389  45.270  1.00 56.02           C  
ATOM   4765  O   ASN A 619     -39.156 -13.318  42.980  1.00 56.02           O  
ATOM   4766  CG  ASN A 619     -36.318 -15.022  46.130  1.00 56.02           C  
ATOM   4767  ND2 ASN A 619     -36.150 -14.561  47.349  1.00 56.02           N  
ATOM   4768  OD1 ASN A 619     -35.637 -15.952  45.762  1.00 56.02           O  
ATOM   4769  N   CYS A 620     -39.718 -15.489  43.084  1.00 62.07           N  
ATOM   4770  CA  CYS A 620     -40.927 -15.500  42.202  1.00 62.07           C  
ATOM   4771  C   CYS A 620     -42.252 -16.118  42.773  1.00 62.07           C  
ATOM   4772  CB  CYS A 620     -40.466 -16.284  40.986  1.00 62.07           C  
ATOM   4773  O   CYS A 620     -42.193 -16.754  43.821  1.00 62.07           O  
ATOM   4774  SG  CYS A 620     -39.294 -15.310  40.020  1.00 62.07           S  
ATOM   4775  N   ARG A 621     -43.445 -15.910  42.135  1.00 57.37           N  
ATOM   4776  CA  ARG A 621     -44.807 -16.352  42.603  1.00 57.37           C  
ATOM   4777  C   ARG A 621     -45.185 -17.793  42.241  1.00 57.37           C  
ATOM   4778  CB  ARG A 621     -45.942 -15.443  42.069  1.00 57.37           C  
ATOM   4779  O   ARG A 621     -45.567 -18.563  43.119  1.00 57.37           O  
ATOM   4780  CG  ARG A 621     -46.405 -14.376  43.063  1.00 57.37           C  
ATOM   4781  CD  ARG A 621     -47.685 -13.706  42.546  1.00 57.37           C  
ATOM   4782  NE  ARG A 621     -48.079 -12.572  43.405  1.00 57.37           N  
ATOM   4783  NH1 ARG A 621     -50.143 -12.219  42.479  1.00 57.37           N  
ATOM   4784  NH2 ARG A 621     -49.397 -10.841  44.076  1.00 57.37           N  
ATOM   4785  CZ  ARG A 621     -49.204 -11.887  43.320  1.00 57.37           C  
ATOM   4786  N   SER A 622     -45.156 -18.139  40.961  1.00 65.99           N  
ATOM   4787  CA  SER A 622     -45.031 -19.538  40.552  1.00 65.99           C  
ATOM   4788  C   SER A 622     -43.613 -20.015  40.875  1.00 65.99           C  
ATOM   4789  CB  SER A 622     -45.383 -19.698  39.070  1.00 65.99           C  
ATOM   4790  O   SER A 622     -42.693 -19.193  40.904  1.00 65.99           O  
ATOM   4791  OG  SER A 622     -44.750 -18.721  38.280  1.00 65.99           O  
ATOM   4792  N   GLU A 623     -43.431 -21.320  41.115  1.00 62.62           N  
ATOM   4793  CA  GLU A 623     -42.087 -21.890  41.336  1.00 62.62           C  
ATOM   4794  C   GLU A 623     -41.116 -21.466  40.219  1.00 62.62           C  
ATOM   4795  CB  GLU A 623     -42.149 -23.428  41.449  1.00 62.62           C  
ATOM   4796  O   GLU A 623     -39.962 -21.149  40.496  1.00 62.62           O  
ATOM   4797  CG  GLU A 623     -42.792 -23.895  42.769  1.00 62.62           C  
ATOM   4798  CD  GLU A 623     -42.638 -25.404  43.048  1.00 62.62           C  
ATOM   4799  OE1 GLU A 623     -42.719 -25.773  44.244  1.00 62.62           O  
ATOM   4800  OE2 GLU A 623     -42.504 -26.191  42.086  1.00 62.62           O  
ATOM   4801  N   ASP A 624     -41.644 -21.309  39.000  1.00 69.12           N  
ATOM   4802  CA  ASP A 624     -40.883 -20.965  37.798  1.00 69.12           C  
ATOM   4803  C   ASP A 624     -41.025 -19.500  37.353  1.00 69.12           C  
ATOM   4804  CB  ASP A 624     -41.305 -21.895  36.653  1.00 69.12           C  
ATOM   4805  O   ASP A 624     -40.519 -19.131  36.293  1.00 69.12           O  
ATOM   4806  CG  ASP A 624     -41.301 -23.380  37.017  1.00 69.12           C  
ATOM   4807  OD1 ASP A 624     -40.468 -23.795  37.850  1.00 69.12           O  
ATOM   4808  OD2 ASP A 624     -42.173 -24.080  36.454  1.00 69.12           O  
ATOM   4809  N   CYS A 625     -41.717 -18.643  38.112  1.00 71.62           N  
ATOM   4810  CA  CYS A 625     -41.915 -17.232  37.752  1.00 71.62           C  
ATOM   4811  C   CYS A 625     -42.570 -16.984  36.380  1.00 71.62           C  
ATOM   4812  CB  CYS A 625     -40.552 -16.537  37.829  1.00 71.62           C  
ATOM   4813  O   CYS A 625     -42.196 -16.037  35.690  1.00 71.62           O  
ATOM   4814  SG  CYS A 625     -40.574 -14.910  38.576  1.00 71.62           S  
ATOM   4815  N   ALA A 626     -43.487 -17.846  35.940  1.00 82.87           N  
ATOM   4816  CA  ALA A 626     -43.868 -17.930  34.539  1.00 82.87           C  
ATOM   4817  C   ALA A 626     -44.740 -16.755  34.046  1.00 82.87           C  
ATOM   4818  CB  ALA A 626     -44.490 -19.301  34.252  1.00 82.87           C  
ATOM   4819  O   ALA A 626     -45.866 -16.571  34.520  1.00 82.87           O  
ATOM   4820  N   ALA A 627     -44.237 -15.996  33.069  1.00 86.57           N  
ATOM   4821  CA  ALA A 627     -45.015 -15.005  32.317  1.00 86.57           C  
ATOM   4822  C   ALA A 627     -45.720 -15.666  31.115  1.00 86.57           C  
ATOM   4823  CB  ALA A 627     -44.099 -13.854  31.890  1.00 86.57           C  
ATOM   4824  O   ALA A 627     -45.360 -16.776  30.729  1.00 86.57           O  
ATOM   4825  N   ASP A 628     -46.729 -14.995  30.556  1.00 91.07           N  
ATOM   4826  CA  ASP A 628     -47.485 -15.445  29.373  1.00 91.07           C  
ATOM   4827  C   ASP A 628     -47.793 -14.214  28.513  1.00 91.07           C  
ATOM   4828  CB  ASP A 628     -48.752 -16.180  29.847  1.00 91.07           C  
ATOM   4829  O   ASP A 628     -48.702 -13.445  28.842  1.00 91.07           O  
ATOM   4830  CG  ASP A 628     -49.685 -16.675  28.740  1.00 91.07           C  
ATOM   4831  OD1 ASP A 628     -49.265 -16.702  27.574  1.00 91.07           O  
ATOM   4832  OD2 ASP A 628     -50.825 -17.055  29.101  1.00 91.07           O  
ATOM   4833  N   LEU A 629     -46.950 -13.943  27.517  1.00 93.11           N  
ATOM   4834  CA  LEU A 629     -47.066 -12.769  26.652  1.00 93.11           C  
ATOM   4835  C   LEU A 629     -47.902 -13.124  25.414  1.00 93.11           C  
ATOM   4836  CB  LEU A 629     -45.667 -12.238  26.278  1.00 93.11           C  
ATOM   4837  O   LEU A 629     -47.905 -14.255  24.973  1.00 93.11           O  
ATOM   4838  CG  LEU A 629     -44.802 -11.709  27.435  1.00 93.11           C  
ATOM   4839  CD1 LEU A 629     -43.484 -11.179  26.863  1.00 93.11           C  
ATOM   4840  CD2 LEU A 629     -45.474 -10.570  28.210  1.00 93.11           C  
ATOM   4841  N   GLN A 630     -48.631 -12.161  24.844  1.00 93.45           N  
ATOM   4842  CA  GLN A 630     -49.363 -12.356  23.585  1.00 93.45           C  
ATOM   4843  C   GLN A 630     -49.244 -11.122  22.697  1.00 93.45           C  
ATOM   4844  CB  GLN A 630     -50.854 -12.643  23.826  1.00 93.45           C  
ATOM   4845  O   GLN A 630     -49.464 -10.005  23.179  1.00 93.45           O  
ATOM   4846  CG  GLN A 630     -51.137 -13.805  24.779  1.00 93.45           C  
ATOM   4847  CD  GLN A 630     -52.596 -14.243  24.733  1.00 93.45           C  
ATOM   4848  NE2 GLN A 630     -52.852 -15.524  24.808  1.00 93.45           N  
ATOM   4849  OE1 GLN A 630     -53.530 -13.449  24.629  1.00 93.45           O  
ATOM   4850  N   LEU A 631     -48.965 -11.310  21.403  1.00 93.88           N  
ATOM   4851  CA  LEU A 631     -48.855 -10.243  20.404  1.00 93.88           C  
ATOM   4852  C   LEU A 631     -50.007 -10.233  19.395  1.00 93.88           C  
ATOM   4853  CB  LEU A 631     -47.516 -10.341  19.651  1.00 93.88           C  
ATOM   4854  O   LEU A 631     -50.419 -11.252  18.849  1.00 93.88           O  
ATOM   4855  CG  LEU A 631     -46.314  -9.752  20.396  1.00 93.88           C  
ATOM   4856  CD1 LEU A 631     -45.066  -9.978  19.549  1.00 93.88           C  
ATOM   4857  CD2 LEU A 631     -46.415  -8.236  20.590  1.00 93.88           C  
ATOM   4858  N   GLN A 632     -50.477  -9.031  19.063  1.00 93.10           N  
ATOM   4859  CA  GLN A 632     -51.397  -8.763  17.956  1.00 93.10           C  
ATOM   4860  C   GLN A 632     -50.960  -7.497  17.217  1.00 93.10           C  
ATOM   4861  CB  GLN A 632     -52.833  -8.599  18.479  1.00 93.10           C  
ATOM   4862  O   GLN A 632     -50.416  -6.582  17.829  1.00 93.10           O  
ATOM   4863  CG  GLN A 632     -53.372  -9.873  19.145  1.00 93.10           C  
ATOM   4864  CD  GLN A 632     -54.807  -9.747  19.640  1.00 93.10           C  
ATOM   4865  NE2 GLN A 632     -55.319 -10.782  20.268  1.00 93.10           N  
ATOM   4866  OE1 GLN A 632     -55.495  -8.745  19.481  1.00 93.10           O  
ATOM   4867  N   GLY A 633     -51.228  -7.384  15.915  1.00 90.57           N  
ATOM   4868  CA  GLY A 633     -50.905  -6.153  15.198  1.00 90.57           C  
ATOM   4869  C   GLY A 633     -51.425  -6.065  13.768  1.00 90.57           C  
ATOM   4870  O   GLY A 633     -51.921  -7.043  13.212  1.00 90.57           O  
ATOM   4871  N   LYS A 634     -51.359  -4.859  13.192  1.00 90.02           N  
ATOM   4872  CA  LYS A 634     -51.802  -4.537  11.825  1.00 90.02           C  
ATOM   4873  C   LYS A 634     -50.865  -3.523  11.168  1.00 90.02           C  
ATOM   4874  CB  LYS A 634     -53.236  -3.977  11.824  1.00 90.02           C  
ATOM   4875  O   LYS A 634     -50.395  -2.599  11.829  1.00 90.02           O  
ATOM   4876  CG  LYS A 634     -54.286  -4.999  12.285  1.00 90.02           C  
ATOM   4877  CD  LYS A 634     -55.702  -4.436  12.121  1.00 90.02           C  
ATOM   4878  CE  LYS A 634     -56.725  -5.472  12.596  1.00 90.02           C  
ATOM   4879  NZ  LYS A 634     -58.112  -4.997  12.376  1.00 90.02           N  
ATOM   4880  N   LEU A 635     -50.658  -3.674   9.862  1.00 87.25           N  
ATOM   4881  CA  LEU A 635     -49.895  -2.752   9.021  1.00 87.25           C  
ATOM   4882  C   LEU A 635     -50.817  -1.651   8.470  1.00 87.25           C  
ATOM   4883  CB  LEU A 635     -49.254  -3.582   7.894  1.00 87.25           C  
ATOM   4884  O   LEU A 635     -51.893  -1.951   7.959  1.00 87.25           O  
ATOM   4885  CG  LEU A 635     -48.139  -2.876   7.108  1.00 87.25           C  
ATOM   4886  CD1 LEU A 635     -46.908  -2.680   7.993  1.00 87.25           C  
ATOM   4887  CD2 LEU A 635     -47.765  -3.760   5.921  1.00 87.25           C  
ATOM   4888  N   LEU A 636     -50.404  -0.390   8.574  1.00 82.15           N  
ATOM   4889  CA  LEU A 636     -51.111   0.790   8.076  1.00 82.15           C  
ATOM   4890  C   LEU A 636     -50.216   1.552   7.089  1.00 82.15           C  
ATOM   4891  CB  LEU A 636     -51.517   1.698   9.252  1.00 82.15           C  
ATOM   4892  O   LEU A 636     -49.117   1.992   7.434  1.00 82.15           O  
ATOM   4893  CG  LEU A 636     -52.544   1.115  10.236  1.00 82.15           C  
ATOM   4894  CD1 LEU A 636     -52.736   2.104  11.384  1.00 82.15           C  
ATOM   4895  CD2 LEU A 636     -53.915   0.889   9.593  1.00 82.15           C  
ATOM   4896  N   LEU A 637     -50.704   1.729   5.862  1.00 75.79           N  
ATOM   4897  CA  LEU A 637     -50.029   2.454   4.783  1.00 75.79           C  
ATOM   4898  C   LEU A 637     -50.563   3.893   4.746  1.00 75.79           C  
ATOM   4899  CB  LEU A 637     -50.287   1.705   3.459  1.00 75.79           C  
ATOM   4900  O   LEU A 637     -51.749   4.104   4.513  1.00 75.79           O  
ATOM   4901  CG  LEU A 637     -49.636   0.307   3.385  1.00 75.79           C  
ATOM   4902  CD1 LEU A 637     -50.349  -0.567   2.355  1.00 75.79           C  
ATOM   4903  CD2 LEU A 637     -48.166   0.408   2.984  1.00 75.79           C  
ATOM   4904  N   SER A 638     -49.707   4.894   4.973  1.00 62.74           N  
ATOM   4905  CA  SER A 638     -50.138   6.286   5.219  1.00 62.74           C  
ATOM   4906  C   SER A 638     -50.783   7.010   4.022  1.00 62.74           C  
ATOM   4907  CB  SER A 638     -48.958   7.134   5.720  1.00 62.74           C  
ATOM   4908  O   SER A 638     -51.196   8.156   4.176  1.00 62.74           O  
ATOM   4909  OG  SER A 638     -48.329   6.554   6.847  1.00 62.74           O  
ATOM   4910  N   SER A 639     -50.831   6.416   2.824  1.00 58.60           N  
ATOM   4911  CA  SER A 639     -51.099   7.172   1.587  1.00 58.60           C  
ATOM   4912  C   SER A 639     -51.857   6.409   0.493  1.00 58.60           C  
ATOM   4913  CB  SER A 639     -49.770   7.723   1.052  1.00 58.60           C  
ATOM   4914  O   SER A 639     -51.736   6.757  -0.679  1.00 58.60           O  
ATOM   4915  OG  SER A 639     -50.001   8.692   0.055  1.00 58.60           O  
ATOM   4916  N   MET A 640     -52.619   5.371   0.832  1.00 58.04           N  
ATOM   4917  CA  MET A 640     -53.231   4.499  -0.173  1.00 58.04           C  
ATOM   4918  C   MET A 640     -54.713   4.257   0.119  1.00 58.04           C  
ATOM   4919  CB  MET A 640     -52.393   3.214  -0.281  1.00 58.04           C  
ATOM   4920  O   MET A 640     -55.119   4.090   1.268  1.00 58.04           O  
ATOM   4921  CG  MET A 640     -51.182   3.396  -1.223  1.00 58.04           C  
ATOM   4922  SD  MET A 640     -51.472   2.900  -2.947  1.00 58.04           S  
ATOM   4923  CE  MET A 640     -50.405   4.021  -3.893  1.00 58.04           C  
ATOM   4924  N   ASP A 641     -55.506   4.292  -0.951  1.00 60.87           N  
ATOM   4925  CA  ASP A 641     -56.918   3.913  -0.970  1.00 60.87           C  
ATOM   4926  C   ASP A 641     -57.040   2.489  -0.394  1.00 60.87           C  
ATOM   4927  CB  ASP A 641     -57.385   4.010  -2.445  1.00 60.87           C  
ATOM   4928  O   ASP A 641     -56.221   1.636  -0.728  1.00 60.87           O  
ATOM   4929  CG  ASP A 641     -58.878   4.284  -2.654  1.00 60.87           C  
ATOM   4930  OD1 ASP A 641     -59.583   4.555  -1.657  1.00 60.87           O  
ATOM   4931  OD2 ASP A 641     -59.328   4.204  -3.822  1.00 60.87           O  
ATOM   4932  N   GLU A 642     -58.037   2.184   0.447  1.00 58.25           N  
ATOM   4933  CA  GLU A 642     -58.148   0.877   1.148  1.00 58.25           C  
ATOM   4934  C   GLU A 642     -58.191  -0.351   0.203  1.00 58.25           C  
ATOM   4935  CB  GLU A 642     -59.397   0.854   2.055  1.00 58.25           C  
ATOM   4936  O   GLU A 642     -58.195  -1.499   0.647  1.00 58.25           O  
ATOM   4937  CG  GLU A 642     -59.277   1.674   3.351  1.00 58.25           C  
ATOM   4938  CD  GLU A 642     -60.473   1.455   4.304  1.00 58.25           C
[truncated: 270,640 more chars]
